# Supplementary material for: Applying unmixing to gene expression data for tumor phylogeny inference
Source: BMC Bioinformatics. 2010 Jan 20;11:42. doi: 10.1186/1471-2105-11-42 (PMC2823708; doi:10.1186/1471-2105-11-42)
Supplement: Additional file 1 — Marker genes for the lung cancer four-component inference. This supplementary table provides relative expression levels inferred for each annotated microarray probe for the Jones et al. lung cancer data set for each of the four inferred mixture components. Columns of the table correspond to the component number, the gene ID, gene description, and relative expression level. Values are sorted by component and in decreasing order of relative expression level within each component. [file 1471-2105-11-42-S1.CSV]

Component	Gene Name	Gene Description	Relative Expression
1	ATF7	activating transcription factor 7	5.88288
1	DKFZP434A236	DKFZP434A236 protein	5.15594
1	SLC7A10	solute carrier family 7, (cationic amino acid transporter, y+ system) member 10	4.75411
1	PIK3R3	phosphoinositide-3-kinase, regulatory subunit, polypeptide 3 (p55, gamma)	3.93293
1	AGXT	alanine-glyoxylate aminotransferase (oxalosis I; hyperoxaluria I; glycolicaciduria; serine-pyruvate aminotransferase)	3.90061
1	CKIP-1	CK2 interacting protein 1; HQ0024c protein	3.86797
1	MRPL37	mitochondrial ribosomal protein L37	3.82505
1	RHAG	Rhesus blood group-associated glycoprotein	3.54188
1	SPRR2C	small proline-rich protein 2C	3.45467
1	PRSS15	protease, serine, 15	3.40611
1	54TM	putative transmembrane protein; homolog of yeast Golgi membrane protein Yif1p (Yip1p-interacting factor)	3.3689
1	PSMD11	proteasome (prosome, macropain) 26S subunit, non-ATPase, 11	3.31097
1	FLJ12838	mandaselin	3.30846
1	HADHSC	L-3-hydroxyacyl-Coenzyme A dehydrogenase, short chain	3.30344
1	EIF2S3	eukaryotic translation initiation factor 2, subunit 3 gamma, 52kDa	3.28625
1	FLJ40432	hypothetical protein FLJ40432	3.26338
1	KIAA0923	KIAA0923 protein	3.10771
1	AKAP10	A kinase (PRKA) anchor protein 10	2.92757
1	DKFZp667B1218	hypothetical protein DKFZp667B1218	2.90889
1	KIAA0680	KIAA0680 gene product	2.89138
1	KIAA0339	KIAA0339 gene product	2.87127
1	USP8	ubiquitin specific protease 8	2.85176
1	FLJ32343	hypothetical protein FLJ32343	2.75388
1	BACH2	BTB and CNC homology 1, basic leucine zipper transcription factor 2	2.74992
1	HSPC109	hypothetical protein HSPC109	2.74899
1	C6orf9	chromosome 6 open reading frame 9	2.73945
1	DUSP12	dual specificity phosphatase 12	2.68368
1	FLJ22344	hypothetical protein FLJ22344	2.58343
1	RSU1	Ras suppressor protein 1	2.55001
1	SEMA3F	sema domain, immunoglobulin domain (Ig), short basic domain, secreted, (semaphorin) 3F	2.51163
1	LANP-L	lecuine-rich acidic protein-like protein	2.48074
1	FLJ20548	hypothetical protein FLJ20548	2.46169
1	FLJ14624	hypothetical protein FLJ14624	2.44531
1	VCAM1	vascular cell adhesion molecule 1	2.43876
1	FLJ10188	hypothetical protein FLJ10188	2.36023
1	SLC2A5	solute carrier family 2 (facilitated glucose/fructose transporter), member 5	2.33213
1	HTPAP	HTPAP protein	2.24362
1	HOXB4	homeo box B4	2.2286
1	AMPH	amphiphysin (Stiff-Man syndrome with breast cancer 128kDa autoantigen)	2.10033
1	DKFZp434J0226	hypothetical gene DKFZp434J0226	2.07211
1	ACOX2	acyl-Coenzyme A oxidase 2, branched chain	2.0561
1	NFYC	nuclear transcription factor Y, gamma	2.044
1	FLJ20257	hypothetical protein FLJ20257	1.98963
1	ATP2A1	ATPase, Ca++ transporting, cardiac muscle, fast twitch 1	1.95659
1	ZNF185	zinc finger protein 185 (LIM domain)	1.92622
1	COX15	COX15 homolog, cytochrome c oxidase assembly protein (yeast)	1.91456
1	LOXL2	lysyl oxidase-like 2	1.87506
1	PM5	pM5 protein	1.86729
1	PP2447	hypothetical protein PP2447	1.82061
1	RAD23B	RAD23 homolog B (S. cerevisiae)	1.81489
1	STK11IP	serine/threonine kinase 11 interacting protein	1.78047
1	HOOK1	hook1 protein	1.73123
1	C8orf13	reserved	1.72261
1	KIAA0410	KIAA0410 gene product	1.69963
1	D2S448	Melanoma associated gene	1.66687
1	CD58	CD58 antigen, (lymphocyte function-associated antigen 3)	1.65578
1	RGR	retinal G protein coupled receptor	1.64589
1	ALOX5AP	arachidonate 5-lipoxygenase-activating protein	1.6389
1		polydA	1.63841
1	RHOBTB3	Rho-related BTB domain containing 3	1.63477
1	KIAA1214	KIAA1214 protein	1.62856
1	KIAA0614	KIAA0614 protein	1.62215
1	CIP29	cytokine induced protein 29 kDa	1.61417
1	MGC24665	hypothetical protein MGC24665	1.55664
1	LSS	lanosterol synthase (2,3-oxidosqualene-lanosterol cyclase)	1.53088
1	SMAP-5	golgi membrane protein SB140	1.46695
1	SENP8	sentrin/SUMO-specific protease SENP8	1.43773
1	FLJ35867	hypothetical protein FLJ35867	1.43337
1	MAP2K4	mitogen-activated protein kinase kinase 4	1.42976
1	KLK11	kallikrein 11	1.42457
1	KIAA0116	KIAA0116 protein	1.41152
1	KIAA1201	KIAA1201 protein	1.40588
1	FLJ25421	hypothetical protein FLJ25421	1.37372
1	MISS	likely ortholog of mouse MAPK-interacting and spindle-stabilizing protein	1.36253
1	EHD1	EH-domain containing 1	1.35889
1	DKFZP566C134	DKFZP566C134 protein	1.32978
1	LOC90268	hypothetical protein BC007706	1.29455
1	FLJ20195	hypothetical protein FLJ20195	1.28785
1	PSG5	pregnancy specific beta-1-glycoprotein 5	1.28033
1	DEPP	decidual protein induced by progesterone	1.24825
1	SGNE1	secretory granule, neuroendocrine protein 1 (7B2 protein)	1.23598
1	MGC40178	hypothetical protein MGC40178	1.22103
1	TES	testis derived transcript (3 LIM domains)	1.21954
1	RFC3	replication factor C (activator 1) 3, 38kDa	1.20968
1	KIAA1579	hypothetical protein FLJ10770	1.20282
1	DSP	desmoplakin (DPI, DPII)	1.1997
1	MGC21738	zinc finger protein MGC21738	1.17773
1	BM039	uncharacterized bone marrow protein BM039	1.17338
1	KIAA0582	KIAA0582 protein	1.16433
1	CCT4	chaperonin containing TCP1, subunit 4 (delta)	1.15964
1	HMG20A	high-mobility group 20A	1.12415
1	FLJ14840	hypothetical protein FLJ14840	1.11237
1	ATP6V1F	ATPase, H+ transporting, lysosomal 14kDa, V1 subunit F	1.11132
1	TINAG	tubulointerstitial nephritis antigen	1.10782
1	ACN	apoptotic chromatin condensation inducer in the nucleus	1.10477
1	LAD1	ladinin 1	1.10365
1	HSJ001348	cDNA for differentially expressed CO16 gene	1.08637
1	LOC151568	hypothetical protein BC009491	1.0295
1	ARHG	ras homolog gene family, member G (rho G)	1.02561
1	HUCEP-4	cerebral protein-4	1.02186
1	HUMAGCGB	chromosome 3p21.1 gene sequence	1.01798
1	FLJ20291	hypothetical protein FLJ20291	0.993751
1	KIAA0798	KIAA0798 gene product	0.98998
1	TM4SF1	transmembrane 4 superfamily member 1	0.977061
1	DKFZP434B044	hypothetical protein DKFZp434B044	0.973877
1	MGC10702	hypothetical protein MGC10702	0.971512
1	PRSS12	protease, serine, 12 (neurotrypsin, motopsin)	0.969418
1	MYLK	myosin, light polypeptide kinase	0.965732
1	CSNK1G3	casein kinase 1, gamma 3	0.936995
1	GTF3C4	general transcription factor IIIC, polypeptide 4, 90kDa	0.936222
1	RALB	v-ral simian leukemia viral oncogene homolog B (ras related; GTP binding protein)	0.93591
1	GSTT2	glutathione S-transferase theta 2	0.929136
1	DGCR6L	DiGeorge syndrome critical region gene 6-like	0.921323
1	KIAA0675	KIAA0675 gene product	0.916493
1	FLJ10276	hypothetical protein FLJ10276	0.91216
1	KIAA1029	synaptopodin	0.866264
1	LOC57106	K562 cell-derived leucine-zipper-like protein 1	0.865691
1	FLJ14600	hypothetical protein FLJ14600	0.846413
1	FLJ10211	hypothetical protein FLJ10211	0.843721
1	CA2	carbonic anhydrase II	0.84131
1	KCNJ1	potassium inwardly-rectifying channel, subfamily J, member 1	0.831341
1	NTT73	homolog of rat orphan transporter v7-3	0.830686
1	FLJ38708	hypothetical protein FLJ38708	0.82941
1	FKBP14	FK506 binding protein 14, 22 kDa	0.820782
1	KIAA0644	KIAA0644 gene product	0.820456
1	FLJ23790	hypothetical protein FLJ23790	0.810986
1	EPOR	erythropoietin receptor	0.797477
1	NBS1	Nijmegen breakage syndrome 1 (nibrin)	0.791635
1	FLJ32499	hypothetical protein FLJ32499	0.783501
1	SCLY	putative selenocysteine lyase	0.775687
1	FLJ10726	hypothetical protein FLJ10726	0.773996
1	RAB3A	RAB3A, member RAS oncogene family	0.767483
1	Cab45	calcium binding protein Cab45 precursor	0.737362
1	GK	glycerol kinase	0.736963
1	FLJ20421	hypothetical protein FLJ20421	0.736032
1	SEMA4C	sema domain, immunoglobulin domain (Ig), transmembrane domain (TM) and short cytoplasmic domain, (semaphorin) 4C	0.734189
1	FLJ12671	hypothetical protein FLJ12671	0.728642
1	FLJ13639	hypothetical protein FLJ13639	0.725003
1	RLN1	relaxin 1 (H1)	0.716554
1	TOPBP1	topoisomerase (DNA) II binding protein	0.704918
1	DDX1	DEAD/H (Asp-Glu-Ala-Asp/His) box polypeptide 1	0.693803
1	AUH	AU RNA binding protein/enoyl-Coenzyme A hydratase	0.691329
1	SNRPD3	small nuclear ribonucleoprotein D3 polypeptide 18kDa	0.688515
1	NFS1	NFS1 nitrogen fixation 1 (S. cerevisiae)	0.685352
1	WIRE	WIRE protein	0.678748
1	HCC-4	cervical cancer oncogene 4	0.672387
1	ZNF345	zinc finger protein 345	0.652451
1	PPL13	placental protein 13-like protein	0.64974
1	MAGED2	melanoma antigen, family D, 2	0.649004
1	FLJ12528	hypothetical protein FLJ12528	0.646812
1	PODXL	podocalyxin-like	0.643697
1	PSMB1	proteasome (prosome, macropain) subunit, beta type, 1	0.643507
1	CXCR4	chemokine (C-X-C motif) receptor 4	0.643072
1	DC6	DC6 protein	0.629686
1	JM5	JM5 protein	0.604699
1	GW128	GW128 protein	0.603987
1	TNFRSF8	tumor necrosis factor receptor superfamily, member 8	0.592063
1	AHCYL1	S-adenosylhomocysteine hydrolase-like 1	0.590129
1	MGEA6	meningioma expressed antigen 6 (coiled-coil proline-rich)	0.588507
1	SPAG9	sperm associated antigen 9	0.583654
1	SPG4	spastic paraplegia 4 (autosomal dominant; spastin)	0.583077
1	MAP3K1	mitogen-activated protein kinase kinase kinase 1	0.581148
1	CPSF2	cleavage and polyadenylation specific factor 2, 100kDa	0.571856
1	KIAA1889	KIAA1889 protein	0.570145
1	DKFZp762E1511	hypothetical protein DKFZp762E1511	0.567531
1	TUCAN	tumor up-regulated CARD-containing antagonist of caspase nine	0.564662
1	BTK	Bruton agammaglobulinemia tyrosine kinase	0.549636
1	TTC3	tetratricopeptide repeat domain 3	0.539905
1	RNF13	ring finger protein 13	0.538326
1	FLJ14825	hypothetical protein FLJ14825	0.530365
1	KIAA1260	neuroligin	0.529134
1	DSCAM	Down syndrome cell adhesion molecule	0.511336
1	C8A	complement component 8, alpha polypeptide	0.509919
1	TNFRSF1B	tumor necrosis factor receptor superfamily, member 1B	0.503403
1	FLJ20171	hypothetical protein FLJ20171	0.49894
1	NSG-X	brain and nasopharyngeal carcinoma susceptibility protein	0.496323
1	KIAA0998	KIAA0998 protein	0.476068
1	ZNF258	zinc finger protein 258	0.471098
1	CYP2C9	cytochrome P450, subfamily IIC (mephenytoin 4-hydroxylase), polypeptide 9	0.466491
1	KIAA0752	KIAA0752 protein	0.465724
1	SNAP25	synaptosomal-associated protein, 25kDa	0.464588
1	RANBP6	RAN binding protein 6	0.461225
1	STHM	sialyltransferase	0.459756
1	CTMP	C-terminal modulator protein	0.452724
1	C20orf177	chromosome 20 open reading frame 177	0.443766
1	GSTP1	glutathione S-transferase pi	0.432002
1	FLJ36557	hypothetical protein FLJ36557	0.428904
1	MADH4	MAD, mothers against decapentaplegic homolog 4 (Drosophila)	0.428895
1	S100A7	S100 calcium binding protein A7 (psoriasin 1)	0.424845
1	ANKH	ankylosis, progressive homolog (mouse)	0.419284
1	KIAA0346	KIAA0346 protein	0.406072
1	TPR	translocated promoter region (to activated MET oncogene)	0.405241
1	EIF4A2	eukaryotic translation initiation factor 4A, isoform 2	0.403552
1	FLJ12787	hypothetical protein FLJ12787	0.40008
1	BRI3	brain protein I3	0.398205
1	WHIP	Werner helicase interacting protein	0.396203
1	PRKCA	protein kinase C, alpha	0.390617
1	H-L(3)MBT	lethal (3) malignant brain tumor l(3)mbt protein (Drosophila) homolog	0.388583
1	GNG4	guanine nucleotide binding protein 4	0.38528
1	RIL	LIM domain protein	0.38367
1	AGXT	alanine-glyoxylate aminotransferase (oxalosis I; hyperoxaluria I; glycolicaciduria; serine-pyruvate aminotransferase)	0.381883
1	MGC10772	hypothetical protein MGC10772	0.37782
1	HSD17B12	hydroxysteroid (17-beta) dehydrogenase 12	0.369995
1	MS4A6A	membrane-spanning 4-domains, subfamily A, member 6A	0.36628
1	NCOR1	nuclear receptor co-repressor 1	0.362711
1	LOC51086	putative protein-tyrosine kinase	0.358288
1	HLF	hepatic leukemia factor	0.356404
1	LOC51218	clone FLB4739	0.353785
1	SES2	sestrin 2	0.345601
1	CHIT1	chitinase 1 (chitotriosidase)	0.342824
1	DLGAP2	discs, large (Drosophila) homolog-associated protein 2	0.3392
1	SLC38A2	solute carrier family 38, member 2	0.336928
1	FLJ10737	hypothetical protein FLJ10737	0.335879
1	C20orf155	chromosome 20 open reading frame 155	0.335386
1	ETV6	ets variant gene 6 (TEL oncogene)	0.334262
1	ELAVL4	ELAV (embryonic lethal, abnormal vision, Drosophila)-like 4 (Hu antigen D)	0.332646
1	IL17D	interleukin 17D	0.332328
1	MAK	male germ cell-associated kinase	0.329303
1	FLJ23129	hypothetical protein FLJ23129	0.327779
1	FLJ37953	hypothetical protein FLJ37953	0.326883
1	UQCRC2	ubiquinol-cytochrome c reductase core protein II	0.315065
1	LOC84687	neurabin II	0.314429
1	THC211630	partial transcript encompassing THC211630 gene	0.312281
1	PLCB2	phospholipase C, beta 2	0.312032
1	C20orf155	chromosome 20 open reading frame 155	0.311861
1	RAP1	TRF2-interacting telomeric RAP1 protein	0.305696
1	GALNT7	UDP-N-acetyl-alpha-D-galactosamine:polypeptide N-acetylgalactosaminyltransferase 7	0.300679
1	TEAD3	TEA domain family member 3	0.295533
1	FCN3	ficolin (collagen/fibrinogen domain containing) 3 (Hakata antigen)	0.294706
1	LRIG1	leucine-rich repeats and immunoglobulin-like domains 1	0.287686
1	NR1I2	nuclear receptor subfamily 1, group I, member 2	0.286949
1	FNBP3	formin binding protein 3	0.285724
1	EPO	erythropoietin	0.282079
1	BICD1	Bicaudal D homolog 1 (Drosophila)	0.281723
1	ARHGDIA	Rho GDP dissociation inhibitor (GDI) alpha	0.279917
1	FDPS	farnesyl diphosphate synthase (farnesyl pyrophosphate synthetase, dimethylallyltranstransferase, geranyltranstransferase)	0.278079
1	ELF4	E74-like factor 4 (ets domain transcription factor)	0.277085
1	F2RL1	coagulation factor II (thrombin) receptor-like 1	0.276676
1	ILF1	interleukin enhancer binding factor 1	0.275686
1	LOC55977	hypothetical protein 24636	0.269115
1	FLJ11785	Rad50-interacting protein 1	0.268906
1	HEY1	hairy/enhancer-of-split related with YRPW motif 1	0.267954
1	KIAA1079	KIAA1079 protein	0.265811
1	UBE2I	ubiquitin-conjugating enzyme E2I (UBC9 homolog, yeast)	0.264403
1	RP4-622L5	hypothetical protein RP4-622L5	0.258436
1	STAU2	staufen, RNA binding protein, homolog 2 (Drosophila)	0.256146
1	KIAA0451	KIAA0451 gene product	0.25476
1	PCOLN3	procollagen (type III) N-endopeptidase	0.24897
1	DKFZp761G2113	hypothetical protein DKFZp761G2113	0.246902
1	BARX1	BarH-like homeobox 1	0.245838
1	KIAA0335	KIAA0335 gene product	0.242652
1	MGC11266	hypothetical protein MGC11266	0.242074
1	C6orf37	chromosome 6 open reading frame 37	0.240418
1	CD74	CD74 antigen (invariant polypeptide of major histocompatibility complex, class II antigen-associated)	0.238103
1	C7orf14	chromosome 7 open reading frame 14	0.235818
1	LOC51137	coat protein gamma-cop	0.234601
1	IRS3L	insulin receptor substrate 3-like	0.233266
1	SDHA	succinate dehydrogenase complex, subunit A, flavoprotein (Fp)	0.231704
1	PLD2	phospholipase D2	0.23162
1	DKFZp434D0917	hypothetical protein DKFZp434D0917	0.231021
1	KIAA1205	KIAA1205 protein	0.229058
1	PLCL1	phospholipase C-like 1	0.227411
1	DBR1	debranching enzyme homolog 1 (S. cerevisiae)	0.223023
1	AASS	aminoadipate-semialdehyde synthase	0.222602
1	HIF1AN	hypoxia-inducible factor 1, alpha subunit inhibitor	0.222012
1	CBLB	Cas-Br-M (murine) ecotropic retroviral transforming sequence b	0.221949
1	MY038	hypothetical brain protein my038	0.220391
1	KIAA1036	KIAA1036 protein	0.21989
1	TRNT1	tRNA nucleotidyl transferase, CCA-adding, 1	0.213532
1	KIAA0781	KIAA0781 protein	0.212453
1	STK38L	serine/threonine kinase 38 like	0.207556
1	ATP5J2	ATP synthase, H+ transporting, mitochondrial F0 complex, subunit f, isoform 2	0.202239
1	FLJ11220	hypothetical protein FLJ11220	0.198352
1	LRRC2	leucine-rich repeat-containing 2	0.196464
1	T1A-2	lung type-I cell membrane-associated glycoprotein	0.196339
1	KIAA1679	KIAA1679 protein	0.196266
1	MEF2C	MADS box transcription enhancer factor 2, polypeptide C (myocyte enhancer factor 2C)	0.194353
1	ACAD8	acyl-Coenzyme A dehydrogenase family, member 8	0.193131
1	PRKWNK1	protein kinase, lysine deficient 1	0.19172
1	BDH	3-hydroxybutyrate dehydrogenase (heart, mitochondrial)	0.188837
1	FOXE3	forkhead box E3	0.18757
1	MYNN	myoneurin	0.186449
1	ADORA2A	adenosine A2a receptor	0.184044
1	SIAT4B	sialyltransferase 4B (beta-galactosidase alpha-2,3-sialytransferase)	0.182179
1	C1orf33	chromosome 1 open reading frame 33	0.178492
1	GRIK1	glutamate receptor, ionotropic, kainate 1	0.174636
1	ERBB2IP	erbb2 interacting protein	0.17417
1	MYO15BP	myosin XVB pseudogene	0.174164
1	SRPK2	SFRS protein kinase 2	0.167866
1	FLJ21865	endo-beta-N-acetylglucosaminidase	0.167656
1	TKT	transketolase (Wernicke-Korsakoff syndrome)	0.16503
1	STRBP	spermatid perinuclear RNA binding protein	0.161689
1	CRYBB1	crystallin, beta B1	0.161308
1	FLJ25604	hypothetical protein FLJ25604	0.159102
1	MTERF	transcription termination factor, mitochondrial	0.158726
1	LOC90550	hypothetical protein BC010682	0.158691
1	HRB	HIV-1 Rev binding protein	0.157013
1	ARPM1	actin related protein M1	0.156671
1	MGC29898	hypothetical protein MGC29898	0.156109
1	ZNFN1A4	zinc finger protein, subfamily 1A, 4 (Eos)	0.156061
1	KIAA0332	KIAA0332 protein	0.154917
1	POLK	polymerase (DNA directed) kappa	0.153348
1	RBL2	retinoblastoma-like 2 (p130)	0.152111
1	GPC4	glypican 4	0.149371
1	ERp44	endoplasmic reticulum resident protein 44 kDa	0.148538
1	MPI	mannose phosphate isomerase	0.147833
1	EGFR	epidermal growth factor receptor (erythroblastic leukemia viral (v-erb-b) oncogene homolog, avian)	0.146127
1	LOC91012	hypothetical protein MGC45411	0.14591
1	LOC57406	lipase protein	0.145634
1	LR8	LR8 protein	0.144329
1	SH3BP4	SH3-domain binding protein 4	0.144223
1	A2LP	ataxin 2 related protein	0.144024
1	HCCS	holocytochrome c synthase (cytochrome c heme-lyase)	0.143501
1	ZNF161	zinc finger protein 161	0.140854
1	MPZ	myelin protein zero (Charcot-Marie-Tooth neuropathy 1B)	0.139908
1	LDLR	low density lipoprotein receptor (familial hypercholesterolemia)	0.13976
1	FLJ32499	hypothetical protein FLJ32499	0.13863
1	PPP2R5B	protein phosphatase 2, regulatory subunit B (B56), beta isoform	0.137246
1	BOP	CD8 beta opposite	0.136512
1	LPXN	leupaxin	0.135679
1	TIGA1	TIGA1	0.134878
1	MBLL39	muscleblind-like protein MBLL39	0.134266
1	BAZ1A	bromodomain adjacent to zinc finger domain, 1A	0.130804
1	KIAA0433	KIAA0433 protein	0.130673
1	DKFZP564B167	DKFZP564B167 protein	0.12953
1	DSCR10	Down syndrome critical region gene 10	0.128762
1	DAP13	13kDa differentiation-associated protein	0.128239
1	MGC15437	nm23-phosphorylated unknown substrate	0.126929
1	PR48	protein phosphatase 2A 48 kDa regulatory subunit	0.126176
1	HSF2BP	heat shock transcription factor 2 binding protein	0.125299
1	FBXO8	F-box only protein 8	0.124689
1	NIN	ninein (GSK3B interacting protein)	0.123547
1	MRPL24	mitochondrial ribosomal protein L24	0.123076
1	CDH8	cadherin 8, type 2	0.122135
1	ESDN	endothelial and smooth muscle cell-derived neuropilin-like protein	0.121282
1	MPP6	membrane protein, palmitoylated 6 (MAGUK p55 subfamily member 6)	0.11789
1	MTHFD1	methylenetetrahydrofolate dehydrogenase (NADP+ dependent), methenyltetrahydrofolate cyclohydrolase, formyltetrahydrofolate synthetase	0.117083
1	MTVR1	Mouse Mammary Turmor Virus Receptor homolog 1	0.116901
1	KIAA0229	KIAA0229 protein	0.115229
1	YEA	YEA4 protein	0.113649
1	PTPRT	protein tyrosine phosphatase, receptor type, T	0.111864
1	C1QB	complement component 1, q subcomponent, beta polypeptide	0.109709
1	AMT	aminomethyltransferase (glycine cleavage system protein T)	0.105948
1	BDG-29	BDG-29 proten	0.104667
1	MLN	motilin	0.104238
1	STK19	serine/threonine kinase 19	0.1028
1	CDC16	CDC16 cell division cycle 16 homolog (S. cerevisiae)	0.102527
1	MGC3062	hypothetical protein MGC3062	0.10108
1	SYNE-2	synaptic nuclei expressed gene 2	0.0998564
1	ARHGAP1	Rho GTPase activating protein 1	0.0964717
1	CD83	CD83 antigen (activated B lymphocytes, immunoglobulin superfamily)	0.0958956
1	KIAA0255	KIAA0255 gene product	0.0948092
1	FLJ14928	hypothetical protein FLJ14928	0.0945479
1	C21orf57	chromosome 21 open reading frame 57	0.0936784
1	MADP-1	MADP-1 protein	0.0931459
1	RGS12	regulator of G-protein signalling 12	0.0926158
1	FLJ12668	hypothetical protein FLJ12668	0.091876
1	NLI-IF	nuclear LIM interactor-interacting factor	0.0917513
1	FLJ23445	hypothetical protein FLJ23445	0.08935
1	FLJ14641	hypothetical protein FLJ14641	0.088868
1	INADL	PDZ domain protein (Drosophila inaD-like)	0.0868144
1	FLJ10898	KIAA1685 protein	0.0860826
1	CHORDC1	cysteine and histidine-rich domain (CHORD)-containing, zinc binding protein 1	0.0841395
1	CHD2	chromodomain helicase DNA binding protein 2	0.0840219
1	OSBPL10	oxysterol binding protein-like 10	0.0838385
1	TLE3	transducin-like enhancer of split 3 (E(sp1) homolog, Drosophila)	0.0838362
1	FLJ23153	likely ortholog of mouse tumor necrosis-alpha-induced adipose-related protein	0.0832058
1	PCBP2	poly(rC) binding protein 2	0.0826619
1	DYRK1A	dual-specificity tyrosine-(Y)-phosphorylation regulated kinase 1A	0.0817619
1	DKFZp761F0118	hypothetical protein DKFZp761F0118	0.0807313
1	PRKCN	protein kinase C, nu	0.0790465
1	ZNF198	zinc finger protein 198	0.0789498
1	TRPV2	transient receptor potential cation channel, subfamily V, member 2	0.0789153
1	HBP1	HMG-box containing protein 1	0.0787723
1	IL4I1	interleukin 4 induced 1	0.077147
1	TSG	twisted gastrulation	0.0765589
1	MDS025	hypothetical protein MDS025	0.0754911
1	H2BFQ	H2B histone family, member Q	0.0744832
1	DKFZp762A227	hypothetical protein DKFZp762A227	0.0743188
1	SQRDL	sulfide dehydrogenase like (yeast)	0.0738636
1	SCAP2	src family associated phosphoprotein 2	0.0734193
1	FLJ10388	hypothetical protein FLJ10388	0.073205
1	FLJ10466	hypothetical protein FLJ10466	0.0717751
1	FLJ23861	hypothetical protein FLJ23861	0.0716042
1	KIAA0342	KIAA0342 gene product	0.0716015
1	LEAP-2	liver-expressed antimicrobial peptide 2	0.071394
1	CHAC	chorea acanthocytosis	0.0712037
1	BCL2	B-cell CLL/lymphoma 2	0.0710851
1	PGD	phosphogluconate dehydrogenase	0.0709736
1	LTB	lymphotoxin beta (TNF superfamily, member 3)	0.0695324
1	PDPK1	3-phosphoinositide dependent protein kinase-1	0.0681766
1	SCGB1A1	secretoglobin, family 1A, member 1 (uteroglobin)	0.0678923
1	ZDHHC2	zinc finger, DHHC domain containing 2	0.0675993
1	DAPK1	death-associated protein kinase 1	0.0673277
1	LOC51092	CGI-40 protein	0.0670149
1	AMHR2	anti-Mullerian hormone receptor, type II	0.0644916
1	AQP1	aquaporin 1 (channel-forming integral protein, 28kDa)	0.0643647
1	CCT6A	chaperonin containing TCP1, subunit 6A (zeta 1)	0.0621415
1	FLJ21126	hypothetical protein FLJ21126	0.0608963
1	KIAA0063	KIAA0063 gene product	0.0589379
1	ALDH9A1	aldehyde dehydrogenase 9 family, member A1	0.0589111
1	THBS2	thrombospondin 2	0.0579642
1	SIAT4C	sialyltransferase 4C (beta-galactosidase alpha-2,3-sialytransferase)	0.0576571
1	FLJ20335	hypothetical protein FLJ20335	0.0571019
1	ARRB1	arrestin, beta 1	0.0570437
1	KIAA0981	KIAA0981 protein	0.0555116
1	KIAA0073	KIAA0073 protein	0.0553598
1	PDE5A	phosphodiesterase 5A, cGMP-specific	0.0536171
1	MGC16202	hypothetical protein MGC16202	0.0521445
1	FLJ20010	hypothetical protein FLJ20010	0.051482
1	HS3ST1	heparan sulfate (glucosamine) 3-O-sulfotransferase 1	0.0511934
1	CYLD	cylindromatosis (turban tumor syndrome)	0.0511914
1	KIAA0750	KIAA0750 gene product	0.0511118
1	FLJ20498	hypothetical protein FLJ20498	0.0505492
1	DAG1	dystroglycan 1 (dystrophin-associated glycoprotein 1)	0.0502925
1	EYA4	eyes absent homolog 4 (Drosophila)	0.0501286
1	IBSP	integrin-binding sialoprotein (bone sialoprotein, bone sialoprotein II)	0.049369
1	MPHOSPH9	M-phase phosphoprotein 9	0.0492079
1	TRIM16	tripartite motif-containing 16	0.0485805
1		pgem	0.0479553
1	ARG2	arginase, type II	0.0475483
1	REPS1	RALBP1 associated Eps domain containing 1	0.0462441
1	RBBP7	retinoblastoma binding protein 7	0.0461772
1	CLCN4	chloride channel 4	0.0442097
1	SEC23A	Sec23 homolog A (S. cerevisiae)	0.043255
1	FLJ23033	hypothetical protein FLJ23033	0.0432261
1	FLJ10504	misato	0.04298
1	MDS031	uncharacterized hematopoietic stem/progenitor cells protein MDS031	0.0423045
1	FLJ20373	hypothetical protein FLJ20373	0.0414922
1	MG61	porcupine	0.0410878
1	ATP9B	ATPase, Class II, type 9B	0.0404194
1	KIAA0419	KIAA0419 gene product	0.0399997
1	LOC51754	NAG-5 protein	0.039991
1	STAU2	staufen, RNA binding protein, homolog 2 (Drosophila)	0.0385557
1	KIAA0140	KIAA0140 gene product	0.0380496
1	FLJ31425	hypothetical protein FLJ31425	0.0370976
1	NUDT4P2	nudix (nucleoside diphosphate linked moiety X)-type motif 4 pseudogene 2	0.0364477
1	EIF2AK3	eukaryotic translation initiation factor 2-alpha kinase 3	0.0353139
1	FLJ11618	hypothetical protein FLJ11618	0.0343264
1	KIAA0608	KIAA0608 protein	0.0339003
1	FLJ20859	hypothetical protein FLJ20859	0.0335925
1	SMU-1	homolog of C. elegans smu-1	0.0323742
1	FLJ10292	hypothetical protein FLJ10292	0.0322701
1	KIAA0887	KIAA0887 protein	0.0319437
1	LOC112970	hypothetical protein BC012173	0.0311921
1	NPY	neuropeptide Y	0.0310806
1	FLJ20333	hypothetical protein FLJ20333	0.0306759
1	PEPD	peptidase D	0.0294932
1	MAP-1	modulator of apoptosis 1	0.028716
1	AMOTL2	angiomotin like 2	0.027858
1	GJB3	gap junction protein, beta 3, 31kDa (connexin 31)	0.027171
1	FLJ10652	hypothetical protein FLJ10652	0.0271305
1	LIAS	lipoic acid synthetase	0.0269842
1	PEGASUS	zinc finger protein, subfamily 1A, 5 (Pegasus)	0.0266924
1	COG7	component of oligomeric golgi complex 7	0.025467
1	KIFC3	kinesin family member C3	0.0251723
1	MGC14128	hypothetical protein MGC14128	0.0251188
1	MMP17	matrix metalloproteinase 17 (membrane-inserted)	0.0249017
1	HOOK3	hook3 protein	0.0230068
1	ZNF212	zinc finger protein 212	0.0212114
1	PCDHGA8	protocadherin gamma subfamily A, 8	0.0211713
1	DKFZP586B2420	DKFZP586B2420 protein	0.0208717
1	SPUVE	protease, serine, 23	0.0178398
1	LOC134957	tomosyn	0.0168331
1	RPL22	ribosomal protein L22	0.0162108
1	MYBL1	v-myb myeloblastosis viral oncogene homolog (avian)-like 1	0.0155638
1	SPHAR	S-phase response (cyclin-related)	0.015498
1	FLJ22283	hypothetical protein FLJ22283	0.0149223
1	C20orf112	chromosome 20 open reading frame 112	0.0148069
1	NRG1	neuregulin 1	0.0144676
1	FLJ25211	hypothetical protein FLJ25211	0.0139293
1	RDX	radixin	0.0137033
1	PDE6D	phosphodiesterase 6D, cGMP-specific, rod, delta	0.0134851
1	CD6	CD6 antigen	0.0131867
1	IRTA1	immunoglobulin superfamily receptor translocation associated 1	0.0123267
1	TXNDC	thioredoxin domain containing	0.0119026
1	KHDRBS1	KH domain containing, RNA binding, signal transduction associated 1	0.0118339
1	DKFZp434D177	hypothetical protein DKFZp434D177	0.0115566
1	PRO0082	hypothetical protein PRO0082	0.0112948
1	LRIG1	leucine-rich repeats and immunoglobulin-like domains 1	0.0109501
1	TRIM33	tripartite motif-containing 33	0.00932297
1	CCT7	chaperonin containing TCP1, subunit 7 (eta)	0.00917483
1	FLJ31978	hypothetical protein FLJ31978	0.00891989
1	PDGFB	platelet-derived growth factor beta polypeptide (simian sarcoma viral (v-sis) oncogene homolog)	0.00829555
1	WDR1	WD repeat domain 1	0.00826022
1	LOC51611	CGI-30 protein	0.0077002
1	FLJ14751	hypothetical protein FLJ14751	0.00762131
1	IFRD1	interferon-related developmental regulator 1	0.00725834
1	RAB2	RAB2, member RAS oncogene family	0.0062986
1	TARBP1	TAR (HIV) RNA binding protein 1	0.0057655
1	USP7	ubiquitin specific protease 7 (herpes virus-associated)	0.00521961
1	FLJ14117	hypothetical protein FLJ14117	0.00440489
1	ADAM30	a disintegrin and metalloproteinase domain 30	0.00382273
1	PDGFRB	platelet-derived growth factor receptor, beta polypeptide	0.00252962
1	MAP1A	microtubule-associated protein 1A	0.00250568
1	CDS2	CDP-diacylglycerol synthase (phosphatidate cytidylyltransferase) 2	0.00220078
1	EFA6R	ADP-ribosylation factor guanine nucleotide factor 6	0.00167482
1	TCERG1	transcription elongation regulator 1 (CA150)	0.00133355
1	JMJ	jumonji homolog (mouse)	0.00123529
1	MGC20235	hypothetical protein MGC20235	0.00112087
1	HMGA1	high mobility group AT-hook 1	0.000860286
1	ATP5G2	ATP synthase, H+ transporting, mitochondrial F0 complex, subunit c (subunit 9), isoform 2	0.000832149
1	DLK1	delta-like 1 homolog (Drosophila)	0.000477651
1	FLJ23518	hypothetical protein FLJ23518	4.57E-05
1	SEMG1	semenogelin I	-0.000900707
1	CENPJ	centromere protein J	-0.00219784
1	EVI2A	ecotropic viral integration site 2A	-0.00220705
1	LOC51123	HSPC038 protein	-0.00399323
1	HCA4	hepatocellular carcinoma-associated protein HCA4	-0.00405766
1	TEAD1	TEA domain family member 1 (SV40 transcriptional enhancer factor)	-0.00418482
1	PPM1G	protein phosphatase 1G (formerly 2C), magnesium-dependent, gamma isoform	-0.00472626
1	FLJ14502	TRAF4 associated factor 1	-0.00587648
1	H1F1	H1 histone family, member 1	-0.00636561
1	SUCLA2	succinate-CoA ligase, ADP-forming, beta subunit	-0.00660353
1	SEC14L1	SEC14-like 1 (S. cerevisiae)	-0.00747889
1	CEP1	centrosomal protein 1	-0.00847693
1	DNAJC6	DnaJ (Hsp40) homolog, subfamily C, member 6	-0.00879195
1	SSBP3	single stranded DNA binding protein 3	-0.00882423
1	ARAP3	ARF-GAP, RHO-GAP, ankyrin repeat and plekstrin homology domains-containing protein 3	-0.00905142
1	ULBP2	UL16 binding protein 2	-0.00909012
1	NDUFV1	NADH dehydrogenase (ubiquinone) flavoprotein 1, 51kDa	-0.0115649
1	CCL18	chemokine (C-C motif) ligand 18 (pulmonary and activation-regulated)	-0.0125957
1	ALS2CR7	amyotrophic lateral sclerosis 2 (juvenile) chromosome region, candidate 7	-0.0136845
1	LBR	lamin B receptor	-0.0138542
1	LOC51580	H-2K binding factor-2	-0.0138675
1	LCP	host cell factor homolog	-0.0141095
1	RRN3	RNA polymerase I transcription factor RRN3	-0.0143972
1	MRPL18	mitochondrial ribosomal protein L18	-0.0147849
1	CTNND1	catenin (cadherin-associated protein), delta 1	-0.0156244
1	FLJ23548	hypothetical protein FLJ23548	-0.0158872
1	HADHB	hydroxyacyl-Coenzyme A dehydrogenase/3-ketoacyl-Coenzyme A thiolase/enoyl-Coenzyme A hydratase (trifunctional protein), beta subunit	-0.016007
1	CD5L	CD5 antigen-like (scavenger receptor cysteine rich family)	-0.0169488
1	MAPT	microtubule-associated protein tau	-0.0175827
1	RPS10	ribosomal protein S10	-0.0178503
1	HS6ST1	heparan sulfate 6-O-sulfotransferase 1	-0.0181046
1	SLMAP	sarcolemma associated protein	-0.0182746
1	DKFZP434D1335	DKFZP434D1335 protein	-0.0199427
1	FLJ34299	hypothetical protein FLJ34299	-0.0213719
1	DPH2L1	diptheria toxin resistance protein required for diphthamide biosynthesis-like 1 (S. cerevisiae)	-0.0224381
1	FLJ14621	hypothetical protein FLJ14621	-0.0236824
1	RGS19IP1	regulator of G-protein signalling 19 interacting protein 1	-0.0243891
1	LOC85026	AD038	-0.0246418
1	CASP2	caspase 2, apoptosis-related cysteine protease (neural precursor cell expressed, developmentally down-regulated 2)	-0.0251058
1	MGC4643	hypothetical protein MGC4643	-0.0261134
1	MGC13168	hypothetical protein MGC13168	-0.0282077
1	TNKS2	tankyrase, TRF1-interacting ankyrin-related ADP-ribose polymerase 2	-0.0283519
1	DEAF1	deformed epidermal autoregulatory factor 1 (Drosophila)	-0.028982
1	KIAA1383	KIAA1383 protein	-0.0290593
1	CD28	CD28 antigen (Tp44)	-0.0311764
1	ECEL1	endothelin converting enzyme-like 1	-0.0316716
1	CBX3	chromobox homolog 3 (HP1 gamma homolog, Drosophila)	-0.034377
1	DUSP6	dual specificity phosphatase 6	-0.0343871
1	RAB3-GAP150	rab3 GTPase-activating protein, non-catalytic subunit (150kD)	-0.0348415
1	LOC51285	Ris	-0.0351183
1	TOLLIP	Toll-interacting protein	-0.0357245
1	MRPL27	mitochondrial ribosomal protein L27	-0.0358341
1	LOC51236	hypothetical protein LOC51236	-0.0364851
1	MGC12458	hypothetical protein MGC12458	-0.0366057
1	KISS1	KiSS-1 metastasis-suppressor	-0.0366762
1	LRP5	low density lipoprotein receptor-related protein 5	-0.0375135
1	GTF2A1	general transcription factor IIA, 1, 19/37kDa	-0.0382676
1	FOXO1A	forkhead box O1A (rhabdomyosarcoma)	-0.0398566
1	PIG7	LPS-induced TNF-alpha factor	-0.039957
1	AGXT	alanine-glyoxylate aminotransferase (oxalosis I; hyperoxaluria I; glycolicaciduria; serine-pyruvate aminotransferase)	-0.0409029
1	MGC17528	hypothetical protein MGC17528	-0.0419537
1	KIAA1595	KIAA1595 protein	-0.0425872
1	C19orf7	chromosome 19 open reading frame 7	-0.044195
1	FLJ32205	hypothetical protein FLJ32205	-0.0451421
1	E2F3	E2F transcription factor 3	-0.0456306
1	KIAA0626	KIAA0626 gene product	-0.0467679
1	DKFZp434A2417	endozepine-related protein precursor	-0.0472119
1	LOC51159	colon carcinoma related protein	-0.0478413
1	MYO5B	myosin VB	-0.0484637
1	CNNM2	cyclin M2	-0.0488397
1	SNRPA	small nuclear ribonucleoprotein polypeptide A	-0.048941
1	BC008967	hypothetical gene BC008967	-0.0491424
1	PB1	polybromo 1	-0.0493099
1	CA11	carbonic anhydrase XI	-0.0497013
1	RGS19IP1	regulator of G-protein signalling 19 interacting protein 1	-0.05018
1	RGS4	regulator of G-protein signalling 4	-0.0502455
1	KIAA0652	KIAA0652 gene product	-0.0504845
1	MAPK3	mitogen-activated protein kinase 3	-0.0507694
1	HSU53209	transformer-2 alpha (htra-2 alpha)	-0.0510392
1	DLX2	distal-less homeo box 2	-0.0512857
1	DKFZp547H074	hypothetical protein DKFZp547H074	-0.0514434
1	MGC21621	hypothetical protein MGC21621	-0.0535135
1	MAPRE1	microtubule-associated protein, RP/EB family, member 1	-0.0537533
1	SPUF	secreted protein of unknown function	-0.054056
1	FABP1	fatty acid binding protein 1, liver	-0.054352
1	SERPINB8	serine (or cysteine) proteinase inhibitor, clade B (ovalbumin), member 8	-0.0545469
1	TNFRSF19L	tumor necrosis factor receptor superfamily, member 19-like	-0.054876
1	ENO1	enolase 1, (alpha)	-0.0554631
1	PSMB10	proteasome (prosome, macropain) subunit, beta type, 10	-0.0554817
1	SMAP	skeletal muscle abundant protein	-0.0554903
1	GNS	glucosamine (N-acetyl)-6-sulfatase (Sanfilippo disease IIID)	-0.0555559
1	DEAF1	deformed epidermal autoregulatory factor 1 (Drosophila)	-0.0569251
1	CCNK	cyclin K	-0.0572797
1	15-Sep	15 kDa selenoprotein	-0.0574118
1	GRSF1	G-rich RNA sequence binding factor 1	-0.0578424
1	FLJ21945	hypothetical protein FLJ21945	-0.0583024
1	RINZF	zinc finger protein RINZF	-0.0583727
1	CKAP2	cytoskeleton associated protein 2	-0.0583737
1	CGI-58	CGI-58 protein	-0.0584869
1	CNTNAP2	contactin associated protein-like 2	-0.0585963
1	FLJ36874	hypothetical protein FLJ36874	-0.0595214
1	EGLN1	egl nine homolog 1 (C. elegans)	-0.0598569
1	DKFZP434N126	DKFZP434N126 protein	-0.0598617
1	FLJ10956	hypothetical protein FLJ10956	-0.0601501
1	MRPS21	mitochondrial ribosomal protein S21	-0.0603261
1	CAST	calpastatin	-0.060645
1	SZF1	KRAB-zinc finger protein SZF1-1	-0.0607299
1	AMID	apoptosis-inducing factor (AIF)-homologous mitochondrion-associated inducer of death	-0.0608666
1	DDAH2	dimethylarginine dimethylaminohydrolase 2	-0.0608853
1	CYR61	cysteine-rich, angiogenic inducer, 61	-0.0612967
1	FZD1	frizzled homolog 1 (Drosophila)	-0.0615041
1	ZNF137	zinc finger protein 137 (clone pHZ-30)	-0.0625261
1	TBX2	T-box 2	-0.0628231
1	MTHFD1	methylenetetrahydrofolate dehydrogenase (NADP+ dependent), methenyltetrahydrofolate cyclohydrolase, formyltetrahydrofolate synthetase	-0.062857
1	EFNB2	ephrin-B2	-0.063363
1	RNPC1	RNA-binding region (RNP1, RRM) containing 1	-0.0645761
1	DKFZP761M1511	hypothetical protein DKFZP761M1511	-0.0648334
1	ALDH1B1	aldehyde dehydrogenase 1 family, member B1	-0.0650982
1	THRA	thyroid hormone receptor, alpha (erythroblastic leukemia viral (v-erb-a) oncogene homolog, avian)	-0.0673224
1	INHBA	inhibin, beta A (activin A, activin AB alpha polypeptide)	-0.0676109
1	C4S-2	chondroitin 4-O-sulfotransferase 2	-0.0682909
1	DAD1	defender against cell death 1	-0.0684676
1	RPS4Y	ribosomal protein S4, Y-linked	-0.0685821
1	KDELR2	KDEL (Lys-Asp-Glu-Leu) endoplasmic reticulum protein retention receptor 2	-0.0689115
1	CRK7	CDC2-related protein kinase 7	-0.0694377
1	NEBL	nebulette	-0.0695338
1	NQO1	NAD(P)H dehydrogenase, quinone 1	-0.0702313
1	SOX18	SRY (sex determining region Y)-box 18	-0.0702722
1	E2IG4	hypothetical protein, estradiol-induced	-0.0705661
1	CYP2B6	cytochrome P450, subfamily IIB (phenobarbital-inducible), polypeptide 6	-0.0707942
1	AMACR	alpha-methylacyl-CoA racemase	-0.0710133
1	PLAGL2	pleiomorphic adenoma gene-like 2	-0.0710656
1	BRD2	bromodomain containing 2	-0.0714803
1	FLJ14600	hypothetical protein FLJ14600	-0.0729662
1	ADH1B	alcohol dehydrogenase IB (class I), beta polypeptide	-0.0730241
1	KIAA0753	KIAA0753 gene product	-0.0732746
1	DLL1	delta-like 1 (Drosophila)	-0.0733595
1	SERPINA1	serine (or cysteine) proteinase inhibitor, clade A (alpha-1 antiproteinase, antitrypsin), member 1	-0.074892
1	ARMET	arginine-rich, mutated in early stage tumors	-0.0751869
1	ELL2	ELL-related RNA polymerase II, elongation factor	-0.0753304
1	UBE2G2	ubiquitin-conjugating enzyme E2G 2 (UBC7 homolog, yeast)	-0.0756679
1	ADAM10	a disintegrin and metalloproteinase domain 10	-0.0762783
1	FLJ23121	hypothetical protein FLJ23121	-0.0763727
1	CXADR	coxsackie virus and adenovirus receptor	-0.0775491
1	KIAA0470	KIAA0470 gene product	-0.0782175
1	ABCA8	ATP-binding cassette, sub-family A (ABC1), member 8	-0.0784465
1	LAP1B	DKFZP586G011 protein	-0.0785034
1	PTPN13	protein tyrosine phosphatase, non-receptor type 13 (APO-1/CD95 (Fas)-associated phosphatase)	-0.0790199
1	MAP3K11	mitogen-activated protein kinase kinase kinase 11	-0.0793124
1	C11orf25	chromosome 11 open reading frame 25	-0.0797533
1	NSEP1	nuclease sensitive element binding protein 1	-0.0804707
1	FLJ22347	hypothetical protein FLJ22347	-0.0806594
1	SLIT3	slit homolog 3 (Drosophila)	-0.0812513
1	MADH4	MAD, mothers against decapentaplegic homolog 4 (Drosophila)	-0.0812958
1	DKFZP434A043	DKFZP434A043 protein	-0.0816058
1	C20orf174	chromosome 20 open reading frame 174	-0.0816978
1	EIF5	eukaryotic translation initiation factor 5	-0.0825726
1	CRB3	crumbs 3	-0.0832387
1	NEK9	NIMA (never in mitosis gene a)- related kinase 9	-0.0836687
1	MGC2747	hypothetical protein MGC2747	-0.0840719
1	ALDH8A1	aldehyde dehyrdogenase 8 family, member A1	-0.0841597
1	PPEF1	protein phosphatase, EF hand calcium-binding domain 1	-0.084278
1	CDK5R2	cyclin-dependent kinase 5, regulatory subunit 2 (p39)	-0.0846328
1	LOC90826	hypothetical protein BC004337	-0.0846488
1	MAEA	macrophage erythroblast attacher	-0.0846927
1	KIAA0226	KIAA0226 gene product	-0.0849318
1	SEC24A	SEC24 related gene family, member A (S. cerevisiae)	-0.0850463
1	MRPL39	mitochondrial ribosomal protein L39	-0.0851821
1	FLJ13639	hypothetical protein FLJ13639	-0.0853279
1	CDC10	CDC10 cell division cycle 10 homolog (S. cerevisiae)	-0.085764
1	PMS2L9	postmeiotic segregation increased 2-like 9	-0.0860128
1	HAT1	histone acetyltransferase 1	-0.0861468
1	MGC32995	hypothetical protein MGC32995	-0.0865362
1	FLJ20761	hypothetical protein FLJ20761	-0.0868374
1	HUMMLC2B	(clone PWHLC2-24) myosin light chain 2	-0.0870738
1	FLJ12542	hypothetical protein FLJ12542	-0.0875739
1	USP24	ubiquitin specific protease 24	-0.087606
1	RBM8A	RNA binding motif protein 8A	-0.0889581
1	KIAA0905	yeast Sec31p homolog	-0.0892395
1	KIAA1005	KIAA1005 protein	-0.0897671
1	LAP1B	DKFZP586G011 protein	-0.0899175
1	KIAA1596	KIAA1596 protein	-0.0901671
1	COL16A1	collagen, type XVI, alpha 1	-0.0902711
1	FLJ21657	hypothetical protein FLJ21657	-0.091045
1	DGS-A	DiGeorge syndrome gene A	-0.0911602
1	BMP8	bone morphogenetic protein 8 (osteogenic protein 2)	-0.091417
1	PACE	paired basic amino acid cleaving enzyme (furin, membrane associated receptor protein)	-0.0915176
1	UBE2G1	ubiquitin-conjugating enzyme E2G 1 (UBC7 homolog, C. elegans)	-0.0917479
1	CDK10	cyclin-dependent kinase (CDC2-like) 10	-0.09331
1	FAF1	Fas (TNFRSF6) associated factor 1	-0.093365
1	MGC40405	hypothetical protein MGC40405	-0.0936211
1	DSCR3	Down syndrome critical region gene 3	-0.0937128
1	MGC2752	hypothetical protein MGC2752	-0.0937337
1	KIAA0892	KIAA0892 protein	-0.0940445
1	ARG1	arginase, liver	-0.0944889
1	TALDO1	transaldolase 1	-0.0947605
1	ANXA9	annexin A9	-0.0949288
1	TREM1	triggering receptor expressed on myeloid cells 1	-0.0950252
1	MRPS33	mitochondrial ribosomal protein S33	-0.0953954
1	CGR19	cell growth regulatory with ring finger domain	-0.0957838
1	IGF2	insulin-like growth factor 2 (somatomedin A)	-0.0959397
1	CILP	cartilage intermediate layer protein, nucleotide pyrophosphohydrolase	-0.0960708
1	MYNN	myoneurin	-0.0963662
1	MGC27076	hypothetical protein MGC27076	-0.096433
1	CITED1	Cbp/p300-interacting transactivator, with Glu/Asp-rich carboxy-terminal domain, 1	-0.0974276
1	STK17A	serine/threonine kinase 17a (apoptosis-inducing)	-0.097947
1	DLG5	discs, large (Drosophila) homolog 5	-0.098175
1	F8	coagulation factor VIII, procoagulant component (hemophilia A)	-0.0984957
1	P17.3	neuronal protein 17.3	-0.0985992
1	CKTSF1B1	cysteine knot superfamily 1, BMP antagonist 1	-0.0989405
1	FLJ10759	hypothetical protein FLJ10759	-0.0992081
1	IRTA1	immunoglobulin superfamily receptor translocation associated 1	-0.100197
1	RAB20	RAB20, member RAS oncogene family	-0.100683
1	GPR19	G protein-coupled receptor 19	-0.100767
1	MID1	midline 1 (Opitz/BBB syndrome)	-0.100799
1	FLJ20045	hypothetical protein FLJ20045	-0.10086
1	KLHL5	kelch-like 5 (Drosophila)	-0.100985
1	ADRM1	adhesion regulating molecule 1	-0.101441
1	MYLK	myosin, light polypeptide kinase	-0.101596
1	FLJ25804	hypothetical protein FLJ25804	-0.101663
1	PPEF1	protein phosphatase, EF hand calcium-binding domain 1	-0.101763
1	C20orf35	chromosome 20 open reading frame 35	-0.101789
1	TCL6	T-cell leukemia/lymphoma 6	-0.101997
1	ID2	inhibitor of DNA binding 2, dominant negative helix-loop-helix protein	-0.102336
1	DKFZP434B027	DKFZP434B027 protein	-0.103081
1	HSD3B1	hydroxy-delta-5-steroid dehydrogenase, 3 beta- and steroid delta-isomerase 1	-0.103129
1	MGC4268	hypothetical protein MGC4268	-0.10338
1	nexilin	likely ortholog of rat F-actin binding protein nexilin	-0.103654
1	SNPH	syntaphilin	-0.105028
1	TRIM10	tripartite motif-containing 10	-0.10517
1	DECR2	2,4-dienoyl CoA reductase 2, peroxisomal	-0.105547
1	LOC148137	hypothetical protein BC017947	-0.105838
1	FLJ20156	hypothetical protein FLJ20156	-0.105931
1	KIAA0515	KIAA0515 protein	-0.106183
1	MIC2	antigen identified by monoclonal antibodies 12E7, F21 and O13	-0.106326
1	LOC90525	hypothetical protein BC007586	-0.10642
1	SPINK4	serine protease inhibitor, Kazal type 4	-0.106849
1	FLJ12688	hypothetical protein FLJ12688	-0.106861
1	LGALS2	lectin, galactoside-binding, soluble, 2 (galectin 2)	-0.107685
1	MGC23884	hypothetical protein MGC23884	-0.108033
1	FLJ32731	hypothetical protein FLJ32731	-0.108054
1	ELN	elastin (supravalvular aortic stenosis, Williams-Beuren syndrome)	-0.108688
1	MGC3279	hypothetical protein MGC3279 similar to collectins	-0.108963
1	LOC133619	hypothetical protein MGC12103	-0.109259
1	FLJ20203	hypothetical protein FLJ20203	-0.110008
1	FLJ11099	hypothetical protein FLJ11099	-0.110012
1	ILF1	interleukin enhancer binding factor 1	-0.110083
1	KIAA1128	KIAA1128 protein	-0.11067
1	RUNX2	runt-related transcription factor 2	-0.11083
1	LOC116150	hypothetical protein, MGC:7199	-0.110948
1	EPS8R1	epidermal growth factor receptor pathway substrate 8-related protein 1	-0.111035
1	ShrmL	Shroom-related protein	-0.111097
1	CGGBP1	CGG triplet repeat binding protein 1	-0.111438
1	B4GALT4	UDP-Gal:betaGlcNAc beta 1,4- galactosyltransferase, polypeptide 4	-0.111514
1	NR1H4	nuclear receptor subfamily 1, group H, member 4	-0.112292
1	baz1b.2	bromodomain adjacent to zinc finger domain, 1B	-0.112507
1	NXT1	NTF2-like export factor 1	-0.11272
1	TADA2L	transcriptional adaptor 2 (ADA2 homolog, yeast)-like	-0.113178
1	MGC14258	hypothetical protein MGC14258	-0.113218
1	CGGBP1	CGG triplet repeat binding protein 1	-0.1133
1	ACTR1A	ARP1 actin-related protein 1 homolog A, centractin alpha (yeast)	-0.113788
1	MECP2	methyl CpG binding protein 2 (Rett syndrome)	-0.113931
1	PEX12	peroxisomal biogenesis factor 12	-0.114568
1	DDX11	DEAD/H (Asp-Glu-Ala-Asp/His) box polypeptide 11 (CHL1-like helicase homolog, S. cerevisiae)	-0.116453
1	HDAC7A	histone deacetylase 7A	-0.116524
1	SMG1	PI-3-kinase-related kinase SMG-1	-0.116594
1	LIN-7-C	LIN-7 protein 3	-0.116703
1	KIAA0555	KIAA0555 gene product	-0.117339
1	CR2	complement component (3d/Epstein Barr virus) receptor 2	-0.118022
1	NKD2	naked cuticle homolog 2 (Drosophila)	-0.118088
1	KRT6A	keratin 6A	-0.118233
1	LOC91663	hypothetical protein BC013995	-0.118329
1	FLJ20220	hypothetical protein FLJ20220	-0.118511
1	GJB2	gap junction protein, beta 2, 26kDa (connexin 26)	-0.118535
1	FTSJ1	FtsJ homolog 1 (E. coli)	-0.118952
1	MGC11138	hypothetical protein MGC11138	-0.11929
1	SFRS3	splicing factor, arginine/serine-rich 3	-0.119929
1	CD2	CD2 antigen (p50), sheep red blood cell receptor	-0.120163
1	LIG4	ligase IV, DNA, ATP-dependent	-0.120226
1	RDHL	NADP-dependent retinol dehydrogenase/reductase	-0.12107
1	DKFZP434B103	DKFZP434B103 protein	-0.12161
1	KIAA1374	KIAA1374 protein	-0.121837
1	LOC51018	CGI-115 protein	-0.122147
1	KIAA1259	hypothetical protein KIAA1259	-0.122779
1	DARS	aspartyl-tRNA synthetase	-0.122903
1	EIF3S6	eukaryotic translation initiation factor 3, subunit 6 48kDa	-0.123068
1	COX7C	cytochrome c oxidase subunit VIIc	-0.123363
1	DJ473B4	hypothetical protein dJ473B4	-0.123512
1	LRP15	hypothetical protein LRP15	-0.123714
1	FLJ31052	hypothetical protein FLJ31052	-0.123754
1	AKAP13	A kinase (PRKA) anchor protein 13	-0.124008
1	MGC15437	nm23-phosphorylated unknown substrate	-0.124197
1	HIC2	hypermethylated in cancer 2	-0.124297
1	AKR7A2	aldo-keto reductase family 7, member A2 (aflatoxin aldehyde reductase)	-0.124459
1	WDR9	WD repeat domain 9	-0.124597
1	NR2F6	nuclear receptor subfamily 2, group F, member 6	-0.124789
1	MGC26651	synaptoporin	-0.125338
1	RPS4X	ribosomal protein S4, X-linked	-0.125566
1	CACNB2	calcium channel, voltage-dependent, beta 2 subunit	-0.125922
1	LOC51068	CGI-07 protein	-0.126189
1	DPYSL2	dihydropyrimidinase-like 2	-0.126303
1	DRG1	developmentally regulated GTP binding protein 1	-0.127663
1	FLJ11305	hypothetical protein FLJ11305	-0.127886
1	NPEPL1	aminopeptidase-like 1	-0.12789
1	LIG4	ligase IV, DNA, ATP-dependent	-0.12794
1	NR4A1	nuclear receptor subfamily 4, group A, member 1	-0.127956
1	FLJ13855	hypothetical protein FLJ13855	-0.128411
1	LSM6	Sm protein F	-0.129369
1	FLJ23749	hypothetical protein FLJ23749	-0.129597
1	FLJ13158	hypothetical protein FLJ13158	-0.129604
1	SDCCAG28	serologically defined colon cancer antigen 28	-0.129844
1	MS4A7	membrane-spanning 4-domains, subfamily A, member 7	-0.130139
1	PB1	polybromo 1	-0.130431
1	HIP1	huntingtin interacting protein 1	-0.131352
1	ID1	inhibitor of DNA binding 1, dominant negative helix-loop-helix protein	-0.131563
1	KIAA0828	KIAA0828 protein	-0.132116
1	WWOX	WW domain containing oxidoreductase	-0.132289
1	LOC199692	similar to Zinc finger protein 136	-0.132455
1	MLLT4	myeloid/lymphoid or mixed-lineage leukemia (trithorax homolog, Drosophila); translocated to, 4	-0.132699
1	RAB27A	RAB27A, member RAS oncogene family	-0.133109
1	SEC63L	SEC63 protein	-0.13325
1	FLJ33903	hypothetical protein FLJ33903	-0.133889
1	OSBPL2	oxysterol binding protein-like 2	-0.134084
1	ACADM	acyl-Coenzyme A dehydrogenase, C-4 to C-12 straight chain	-0.134116
1	MGC10702	hypothetical protein MGC10702	-0.134352
1	H2BFL	H2B histone family, member L	-0.134402
1	LASP1	LIM and SH3 protein 1	-0.134623
1	PGCP	plasma glutamate carboxypeptidase	-0.134637
1	Nup37	nucleoporin Nup37	-0.13484
1	ATP8A2	ATPase, aminophospholipid transporter-like, Class I, type 8A, member 2	-0.134919
1	FLJ20274	hypothetical protein FLJ20274	-0.134963
1	HADH2	hydroxyacyl-Coenzyme A dehydrogenase, type II	-0.135276
1	FLJ21047	hypothetical protein FLJ21047	-0.13555
1	FLJ11320	GDP-fucose transporter 1	-0.135704
1	CPSF2	cleavage and polyadenylation specific factor 2, 100kDa	-0.135987
1	DDX18	DEAD/H (Asp-Glu-Ala-Asp/His) box polypeptide 18 (Myc-regulated)	-0.13606
1	KIAA1434	hypothetical protein FLJ11085	-0.136362
1	PCAF	p300/CBP-associated factor	-0.136548
1	MUC3A	mucin 3A, intestinal	-0.136675
1	GRAP2	GRB2-related adaptor protein 2	-0.136973
1	RNPEP	arginyl aminopeptidase (aminopeptidase B)	-0.136989
1	FLJ21588	ASC-1 complex subunit P100	-0.137077
1	LOC112724	hypothetical protein BC009881	-0.137148
1	GCGR	glucagon receptor	-0.137168
1	PILB	pilin-like transcription factor	-0.13737
1	FUBP3	far upstream element (FUSE) binding protein 3	-0.137481
1	HLA-DQA1	major histocompatibility complex, class II, DQ alpha 1	-0.138008
1	DKFZp547I048	hypothetical protein DKFZp547I048	-0.138489
1	BCL7A	B-cell CLL/lymphoma 7A	-0.138522
1	NAG18	NAG18 protein	-0.138641
1	RTKN	rhotekin	-0.138689
1	CAV2	caveolin 2	-0.139118
1	CTCF	CCCTC-binding factor (zinc finger protein)	-0.139216
1	KIAA0637	KIAA0637 gene product	-0.139672
1	GUCA1A	guanylate cyclase activator 1A (retina)	-0.140122
1	SNX11	sorting nexin 11	-0.140123
1	RIPK2	receptor-interacting serine-threonine kinase 2	-0.140182
1	C20orf1	chromosome 20 open reading frame 1	-0.14019
1	TNFRSF12	tumor necrosis factor receptor superfamily, member 12 (translocating chain-association membrane protein)	-0.140554
1	KIAA1344	KIAA1344 protein	-0.14076
1	VPS41	vacuolar protein sorting 41 (yeast)	-0.141201
1	CLSTN1	calsyntenin 1	-0.141315
1	JJAZ1	joined to JAZF1	-0.14171
1	MAP2	microtubule-associated protein 2	-0.141856
1	ATP5O	ATP synthase, H+ transporting, mitochondrial F1 complex, O subunit (oligomycin sensitivity conferring protein)	-0.141915
1	AF5Q31	ALL1 fused gene from 5q31	-0.142214
1	FAM8A1	family with sequence similarity 8, member A1	-0.14282
1	FLJ14486	hypothetical protein FLJ14486	-0.143017
1	GAJ	GAJ protein	-0.144633
1	HP1-BP74	HP1-BP74	-0.144882
1	APEX	APEX nuclease (multifunctional DNA repair enzyme)	-0.144965
1	OSR1	oxidative-stress responsive 1	-0.144974
1	PIGM	phosphatidylinositol glycan, class M	-0.145398
1	MIL1	MIL1 protein	-0.145407
1	FLJ12085	hypothetical protein FLJ12085	-0.145527
1	ADIR	ATP-dependant interferon responsive	-0.145535
1	DKFZP434I092	DKFZP434I092 protein	-0.145809
1	FLJ13119	hypothetical protein FLJ13119	-0.145889
1	LOC113174	hypothetical protein BC012010	-0.145959
1	ARHE	ras homolog gene family, member E	-0.145972
1	MPP3	membrane protein, palmitoylated 3 (MAGUK p55 subfamily member 3)	-0.146122
1	C8orf1	chromosome 8 open reading frame 1	-0.146171
1	UBE2B	ubiquitin-conjugating enzyme E2B (RAD6 homolog)	-0.146368
1	SELP	selectin P (granule membrane protein 140kDa, antigen CD62)	-0.146559
1	PVRL2	poliovirus receptor-related 2 (herpesvirus entry mediator B)	-0.146603
1	KIAA0097	KIAA0097 gene product	-0.146754
1	TNXB	tenascin XB	-0.147644
1	RNF32	ring finger protein 32	-0.147857
1	COL3A1	collagen, type III, alpha 1 (Ehlers-Danlos syndrome type IV, autosomal dominant)	-0.148427
1	CRY1	cryptochrome 1 (photolyase-like)	-0.148975
1	CRYBA1	crystallin, beta A1	-0.149319
1	FER1L3	fer-1-like 3, myoferlin (C. elegans)	-0.149466
1	SNRP70	small nuclear ribonucleoprotein 70kDa polypeptide (RNP antigen)	-0.149865
1	DSCR2	Down syndrome critical region gene 2	-0.150024
1	APMCF1	APMCF1 protein	-0.150628
1	RARRES3	retinoic acid receptor responder (tazarotene induced) 3	-0.15127
1	LMO4	LIM domain only 4	-0.151302
1	XRCC5	X-ray repair complementing defective repair in Chinese hamster cells 5 (double-strand-break rejoining; Ku autoantigen, 80kDa)	-0.151825
1	SPA17	sperm autoantigenic protein 17	-0.151868
1	MGC13159	hypothetical protein MGC13159	-0.152001
1	MGC15737	hypothetical protein MGC15737	-0.152153
1	LSR7	lipopolysaccharide specific response-7 protein	-0.152396
1	CCNG2	cyclin G2	-0.152756
1	PLCL2	phospholipase C-like 2	-0.152836
1	TOSO	regulator of Fas-induced apoptosis	-0.152838
1	CPN1	carboxypeptidase N, polypeptide 1, 50kD	-0.153436
1	CRYZL1	crystallin, zeta (quinone reductase)-like 1	-0.153738
1	GP	goliath protein	-0.153752
1	TRIAD3	TRIAD3 protein	-0.153847
1	CMAR	cell matrix adhesion regulator	-0.153863
1	ZNF398	zinc finger protein 398	-0.154195
1	FLJ23360	hypothetical protein FLJ23360	-0.154404
1	FLJ23251	hypothetical protein FLJ23251	-0.154415
1	FLJ12644	hypothetical protein FLJ12644	-0.154732
1	TDRKH	tudor and KH domain containing protein	-0.154865
1	LRP5	low density lipoprotein receptor-related protein 5	-0.15501
1	FLJ11730	hypothetical protein FLJ11730	-0.155123
1	FLJ22678	hypothetical protein FLJ22678	-0.15519
1	LHPP	phospholysine phosphohistidine inorganic pyrophosphate phosphatase	-0.155413
1	SOS2	son of sevenless homolog 2 (Drosophila)	-0.155658
1	SIAT9	sialyltransferase 9 (CMP-NeuAc:lactosylceramide alpha-2,3-sialyltransferase; GM3 synthase)	-0.155843
1	DKFZp451A185	hypothetical protein DKFZp451A185	-0.15611
1	NEK2	NIMA (never in mitosis gene a)-related kinase 2	-0.156329
1	DKFZP586G1517	DKFZP586G1517 protein	-0.156494
1	BRCA2	breast cancer 2, early onset	-0.157053
1	MGC4796	hypothetical protein MGC4796	-0.157212
1	SDHC	succinate dehydrogenase complex, subunit C, integral membrane protein, 15kDa	-0.157445
1	ZNF291	zinc finger protein 291	-0.157694
1	FLJ12598	hypothetical protein FLJ12598	-0.15803
1	HSPC135	HSPC135 protein	-0.158588
1	CECR2	cat eye syndrome chromosome region, candidate 2	-0.15859
1	CAMK2A	calcium/calmodulin-dependent protein kinase (CaM kinase) II alpha	-0.15875
1	CTBS	chitobiase, di-N-acetyl-	-0.159041
1	HK1	hexokinase 1	-0.159086
1	FLJ21839	hypothetical protein FLJ21839	-0.159413
1	KIAA1109	KIAA1109 protein	-0.159601
1	C3IP1	kelch-like protein C3IP1	-0.15972
1	FLJ20333	hypothetical protein FLJ20333	-0.160583
1	ZFP93	zinc finger protein 93 homolog (mouse)	-0.161144
1	ODZ2	odd Oz/ten-m homolog 2 (Drosophila, mouse)	-0.161692
1	COQ4	CGI-92 protein	-0.161742
1	LMO2	LIM domain only 2 (rhombotin-like 1)	-0.161963
1	FLJ30294	hypothetical protein FLJ30294	-0.161986
1	SEC3	Sec3-like	-0.161988
1	MRPL48	mitochondrial ribosomal protein L48	-0.16239
1	KIAA1396	KIAA1396 protein	-0.162801
1	BIRC6	baculoviral IAP repeat-containing 6 (apollon)	-0.163474
1	LOC51244	hypothetical protein LOC51244	-0.163603
1	FLJ20668	hypothetical protein FLJ20668	-0.164016
1	STK38L	serine/threonine kinase 38 like	-0.164278
1	LAMR1	laminin receptor 1 (ribosomal protein SA, 67kDa)	-0.164462
1	TCF2	transcription factor 2, hepatic; LF-B3; variant hepatic nuclear factor	-0.164548
1	PTD013	PTD013 protein	-0.164656
1	HBS1L	HBS1-like (S. cerevisiae)	-0.164695
1	ZAK	sterile alpha motif and leucine zipper containing kinase AZK	-0.164774
1	FCN2	ficolin (collagen/fibrinogen domain containing lectin) 2 (hucolin)	-0.164942
1	PIGQ	phosphatidylinositol glycan, class Q	-0.166447
1	RPS13	ribosomal protein S13	-0.166672
1	AGM1	N-acetylglucosamine-phosphate mutase	-0.166679
1	LOC63904	hypothetical protein IMAGE 109914	-0.16681
1	MGC16131	hypothetical protein MGC16131	-0.167315
1	KIAA0195	KIAA0195 gene product	-0.167846
1	TFR2	transferrin receptor 2	-0.168735
1	HNRPH3	heterogeneous nuclear ribonucleoprotein H3 (2H9)	-0.168827
1	CKAP1	cytoskeleton-associated protein 1	-0.169084
1	AOC3	amine oxidase, copper containing 3 (vascular adhesion protein 1)	-0.169275
1	C13orf1	chromosome 13 open reading frame 1	-0.169316
1	PRO1580	hypothetical protein PRO1580	-0.16939
1	BTC	betacellulin	-0.169403
1	KIAA0708	KIAA0708 protein	-0.169565
1	FLJ10154	hypothetical protein FLJ10154	-0.169711
1	FLJ21324	hypothetical protein FLJ21324	-0.169768
1	NYD-SP20	testes development-related NYD-SP20	-0.169773
1	GAB1	GRB2-associated binding protein 1	-0.170267
1	THBS1	thrombospondin 1	-0.170404
1	CYP4F11	cytochrome P450, subfamily IVF, polypeptide 11	-0.171675
1	CXCR6	chemokine (C-X-C motif) receptor 6	-0.1718
1	PSMA3	proteasome (prosome, macropain) subunit, alpha type, 3	-0.171942
1	CSPG5	chondroitin sulfate proteoglycan 5 (neuroglycan C)	-0.172046
1	GLTSCR2	glioma tumor suppressor candidate region gene 2	-0.172285
1	DIM1	similar to S. pombe dim1+	-0.172291
1	API5	apoptosis inhibitor 5	-0.172419
1	TRIM6	tripartite motif-containing 6	-0.172987
1	CTSB	cathepsin B	-0.173119
1	HNK-1ST	HNK-1 sulfotransferase	-0.173461
1	KIAA0984	KIAA0984 protein	-0.173592
1	P1P373C6	hypothetical protein P1 p373c6	-0.173738
1	KIAA1673	KIAA1673	-0.173819
1	ST14	suppression of tumorigenicity 14 (colon carcinoma, matriptase, epithin)	-0.173952
1	GAK	cyclin G associated kinase	-0.173959
1	KIAA1576	KIAA1576 protein	-0.174097
1	ZTL1	zinc transporter ZTL1	-0.174162
1	DCLRE1C	DNA cross-link repair 1C (PSO2 homolog, S. cerevisiae)	-0.174173
1	PHTF1	putative homeodomain transcription factor 1	-0.175143
1	FLJ10979	hypothetical protein FLJ10979	-0.175359
1	BIRC3	baculoviral IAP repeat-containing 3	-0.175603
1	C7orf11	chromosome 7 open reading frame 11	-0.175803
1	BY55	natural killer cell receptor, immunoglobulin superfamily member	-0.176021
1	FLJ21939	hypothetical protein FLJ21939 similar to 5-azacytidine induced gene 2	-0.176447
1	FLJ22029	hypothetical protein FLJ22029	-0.176457
1	LSM4	U6 snRNA-associated Sm-like protein	-0.176565
1	ITPR3	inositol 1,4,5-triphosphate receptor, type 3	-0.176661
1	LOC131118	similar to RIKEN cDNA 1810055D05	-0.1767
1	SPA17	sperm autoantigenic protein 17	-0.176822
1	FLT1	fms-related tyrosine kinase 1 (vascular endothelial growth factor/vascular permeability factor receptor)	-0.177167
1	FLJ14166	hypothetical protein FLJ14166	-0.177236
1	KEO4	similar to Caenorhabditis elegans protein C42C1.9	-0.17779
1	RFC3	replication factor C (activator 1) 3, 38kDa	-0.177834
1	BTG2	BTG family, member 2	-0.177836
1	VIK	vav-1 interacting Kruppel-like protein	-0.178015
1	PAK6	p21(CDKN1A)-activated kinase 6	-0.178749
1	RPL17	ribosomal protein L17	-0.1793
1	INE2	inactivation escape 2	-0.179344
1	RPS15A	ribosomal protein S15a	-0.179404
1	GOLGA3	golgi autoantigen, golgin subfamily a, 3	-0.179555
1	HIP2	huntingtin interacting protein 2	-0.179671
1	WSB1	SOCS box-containing WD protein SWiP-1	-0.179869
1	HRASLS3	HRAS-like suppressor 3	-0.179966
1	SSB	Sjogren syndrome antigen B (autoantigen La)	-0.180046
1	KIAA1391	KIAA1391 protein	-0.180074
1	FLJ12934	likely ortholog of mouse actin-related protein 8 homolog (S. cerevisiae)	-0.18011
1	FLJ14813	hypothetical protein FLJ14813	-0.180161
1	RANBP7	RAN binding protein 7	-0.180216
1	CHPT1	choline phosphotransferase 1	-0.180253
1	KIAA1014	KIAA1014 protein	-0.180463
1	FLJ30596	hypothetical protein FLJ30596	-0.18097
1	RPL32	ribosomal protein L32	-0.181058
1	RNB6	RNB6	-0.181145
1	DCK	deoxycytidine kinase	-0.181345
1	PHCA	phytoceramidase, alkaline	-0.181349
1	COX11	COX11 homolog, cytochrome c oxidase assembly protein (yeast)	-0.181435
1	FLJ11068	hypothetical protein FLJ11068	-0.181851
1	SYN1	synapsin I	-0.182044
1	EIF3S10	eukaryotic translation initiation factor 3, subunit 10 theta, 150/170kDa	-0.182123
1	C21orf108	chromosome 21 open reading frame 108	-0.182233
1	GGA3	golgi associated, gamma adaptin ear containing, ARF binding protein 3	-0.182273
1	C3IP1	kelch-like protein C3IP1	-0.182544
1	KIAA1373	KIAA1373 protein	-0.18262
1	KIAA0630	KIAA0630 protein	-0.182723
1	KIAA0117	KIAA0117 protein	-0.182821
1	DKFZP564K1964	DKFZP564K1964 protein	-0.182919
1	GTF3C3	general transcription factor IIIC, polypeptide 3, 102kDa	-0.182976
1	CTNND1	catenin (cadherin-associated protein), delta 1	-0.182993
1	KLRB1	killer cell lectin-like receptor subfamily B, member 1	-0.183171
1	TBL2	transducin (beta)-like 2	-0.183284
1	MRPS5	mitochondrial ribosomal protein S5	-0.183306
1	VCP	valosin-containing protein	-0.183422
1	MGST2	microsomal glutathione S-transferase 2	-0.183672
1	MCM3AP	MCM3 minichromosome maintenance deficient 3 (S. cerevisiae) associated protein	-0.18381
1	PRSS16	protease, serine, 16 (thymus)	-0.183925
1	HSPC150	HSPC150 protein similar to ubiquitin-conjugating enzyme	-0.184033
1	PUM2	pumilio homolog 2 (Drosophila)	-0.184053
1	FLJ12735	hypothetical protein FLJ12735	-0.184201
1	IMP-2	IGF-II mRNA-binding protein 2	-0.184274
1	SCAND2	SCAN domain containing 2	-0.184312
1	MGC14859	hypothetical protein MGC14859	-0.184929
1	CDH11	cadherin 11, type 2, OB-cadherin (osteoblast)	-0.185279
1	DAB2IP	DAB2 interacting protein	-0.185454
1	HAPIP	huntingtin-associated protein interacting protein (duo)	-0.185609
1	FLJ10808	hypothetical protein FLJ10808	-0.185957
1	EHM2	EHM2 gene	-0.186036
1	APOB	apolipoprotein B (including Ag(x) antigen)	-0.186069
1	KCNH3	potassium voltage-gated channel, subfamily H (eag-related), member 3	-0.18622
1	TACC2	transforming, acidic coiled-coil containing protein 2	-0.186422
1	TBK1	TANK-binding kinase 1	-0.18674
1	PRSS12	protease, serine, 12 (neurotrypsin, motopsin)	-0.186774
1	MEN1	multiple endocrine neoplasia I	-0.186878
1	FALZ	fetal Alzheimer antigen	-0.187185
1	FLJ10640	hypothetical protein FLJ10640	-0.187258
1	ABCD4	ATP-binding cassette, sub-family D (ALD), member 4	-0.187645
1	CTSB	cathepsin B	-0.188007
1	LRPPRC	leucine-rich PPR-motif containing	-0.188021
1	KIAA0626	KIAA0626 gene product	-0.188088
1	SDHB	succinate dehydrogenase complex, subunit B, iron sulfur (Ip)	-0.188099
1	M11S1	membrane component, chromosome 11, surface marker 1	-0.188111
1	LOC221468	hypothetical protein BC026012	-0.188265
1	PLAGL2	pleiomorphic adenoma gene-like 2	-0.188516
1	RNASEH1	ribonuclease H1	-0.188756
1	HSPC182	HSPC182 protein	-0.188811
1	NAV3	neuron navigator 3	-0.189086
1	FGF20	fibroblast growth factor 20	-0.189224
1	NHLH2	nescient helix loop helix 2	-0.189295
1	LCK	lymphocyte-specific protein tyrosine kinase	-0.189476
1	RFPL2	ret finger protein-like 2	-0.189559
1	SKRP1	protein phosphatase	-0.189707
1	KIAA1024	KIAA1024 protein	-0.189712
1	UBQLN2	ubiquilin 2	-0.190355
1	MGC4767	hypothetical protein MGC4767	-0.190525
1	RBBP7	retinoblastoma binding protein 7	-0.19065
1	SON	SON DNA binding protein	-0.191091
1	CSRP3	cysteine and glycine-rich protein 3 (cardiac LIM protein)	-0.191139
1	LOC219790	rhotekin-like	-0.191174
1	SLC12A2	solute carrier family 12 (sodium/potassium/chloride transporters), member 2	-0.191342
1	FLJ11088	hypothetical protein FLJ11088	-0.191407
1	TTID	titin immunoglobulin domain protein (myotilin)	-0.191464
1	GBX2	gastrulation brain homeo box 2	-0.191642
1	RAMP3	receptor (calcitonin) activity modifying protein 3	-0.192245
1	KPNA3	karyopherin alpha 3 (importin alpha 4)	-0.192678
1	VPS35	vacuolar protein sorting 35 (yeast)	-0.193014
1	ZFHX1B	zinc finger homeobox 1b	-0.193027
1	C20orf20	chromosome 20 open reading frame 20	-0.193111
1	PXR2b	PXR2b protein	-0.193134
1	UNC84A	unc-84 homolog A (C. elegans)	-0.19318
1	NR3C1	nuclear receptor subfamily 3, group C, member 1 (glucocorticoid receptor)	-0.193328
1	CTSL2	cathepsin L2	-0.193405
1	YME1L1	YME1-like 1 (S. cerevisiae)	-0.19342
1	FLJ11323	hypothetical protein FLJ11323	-0.193576
1	SLC29A2	solute carrier family 29 (nucleoside transporters), member 2	-0.193617
1	CEACAM6	carcinoembryonic antigen-related cell adhesion molecule 6 (non-specific cross reacting antigen)	-0.193729
1	KIAA1571	KIAA1571 protein	-0.193964
1	FLJ22625	hypothetical protein FLJ22625	-0.193974
1	DLX4	distal-less homeobox 4	-0.194136
1	AKAP4	A kinase (PRKA) anchor protein 4	-0.194922
1	PFDN4	prefoldin 4	-0.195078
1	SLC22A3	solute carrier family 22 (extraneuronal monoamine transporter), member 3	-0.195102
1	KIAA0241	KIAA0241 protein	-0.195274
1	FLJ23451	hypothetical protein FLJ23451	-0.195281
1	FLJ31166	hypothetical protein FLJ31166	-0.195433
1	FLJ31810	hypothetical protein FLJ31810	-0.195765
1	FUS	fusion, derived from t(12;16) malignant liposarcoma	-0.196279
1	RANBP9	RAN binding protein 9	-0.196415
1	PPP1R1A	protein phosphatase 1, regulatory (inhibitor) subunit 1A	-0.196542
1	FOXF1	forkhead box F1	-0.196557
1	FLJ20619	hypothetical protein FLJ20619	-0.196644
1	PPP2R1B	protein phosphatase 2 (formerly 2A), regulatory subunit A (PR 65), beta isoform	-0.197143
1	DKFZp434F1819	hypothetical protein DKFZp434F1819	-0.197181
1	CTSG	cathepsin G	-0.197694
1	APBA3	amyloid beta (A4) precursor protein-binding, family A, member 3 (X11-like 2)	-0.198
1	CD1D	CD1D antigen, d polypeptide	-0.198074
1	SNRPB2	small nuclear ribonucleoprotein polypeptide B''	-0.198261
1	EGFL3	EGF-like-domain, multiple 3	-0.198308
1	GG2-1	TNF-induced protein	-0.198399
1	ARIH2	ariadne homolog 2 (Drosophila)	-0.19862
1	BST1	bone marrow stromal cell antigen 1	-0.199072
1	LATS2	LATS, large tumor suppressor, homolog 2 (Drosophila)	-0.199131
1	KIAA1444	LU1 protein	-0.199395
1	OXR1	oxidation resistance 1	-0.199466
1	DNAJA2	DnaJ (Hsp40) homolog, subfamily A, member 2	-0.199528
1	TA-PP2C	T-cell activation protein phosphatase 2C	-0.199837
1	NR2C1	nuclear receptor subfamily 2, group C, member 1	-0.199965
1	ITPKC	inositol 1,4,5-trisphosphate 3-kinase C	-0.199992
1	PPAP2B	phosphatidic acid phosphatase type 2B	-0.200142
1	AP1G2	adaptor-related protein complex 1, gamma 2 subunit	-0.200576
1	MOCS2	molybdenum cofactor synthesis 2	-0.200598
1	MSI2	musashi homolog 2 (Drosophila)	-0.20074
1	LOC115509	hypothetical protein BC014000	-0.20088
1	KPNA2	karyopherin alpha 2 (RAG cohort 1, importin alpha 1)	-0.200978
1	DKFZp586I1420	hypothetical protein DKFZp586I1420	-0.201168
1	KIAA1683	KIAA1683 protein	-0.201477
1	PRKAR1A	protein kinase, cAMP-dependent, regulatory, type I, alpha (tissue specific extinguisher 1)	-0.201634
1	RYBP	RING1 and YY1 binding protein	-0.201676
1	EIF3S1	eukaryotic translation initiation factor 3, subunit 1 alpha, 35kDa	-0.201705
1	TNNT1	troponin T1, skeletal, slow	-0.201742
1	NPHP1	nephronophthisis 1 (juvenile)	-0.201891
1	FLJ22457	hypothetical protein FLJ22457	-0.201956
1	SFRS9	splicing factor, arginine/serine-rich 9	-0.201968
1	HAL	histidine ammonia-lyase	-0.202124
1	LOC51174	delta-tubulin	-0.202191
1	GPC5	glypican 5	-0.202473
1	ELP2	elongator protein 2	-0.20306
1	PLXNB2	plexin B2	-0.203222
1	SSI-1	suppressor of cytokine signaling 1	-0.20326
1	MBD3	methyl-CpG binding domain protein 3	-0.203324
1	LOC112703	hypothetical protein BC004941	-0.204289
1	TED	TED protein	-0.204485
1	MSLN	mesothelin	-0.204497
1	LOC51195	Link guanine nucleotide exchange factor II	-0.204548
1	C20orf129	chromosome 20 open reading frame 129	-0.204865
1	DKFZP586K0717	hypothetical protein DKFZp586K0717	-0.205118
1	SCARA3	scavenger receptor class A, member 3	-0.205309
1	NINJ2	ninjurin 2	-0.205482
1	MGC3234	hypothetical protein MGC3234	-0.205494
1	KIAA1870	KIAA1870 protein	-0.205642
1	ITGB3BP	integrin beta 3 binding protein (beta3-endonexin)	-0.20574
1	NOV	nephroblastoma overexpressed gene	-0.205747
1	C21orf18	chromosome 21 open reading frame 18	-0.206054
1	FLJ21802	hypothetical protein FLJ21802	-0.206063
1	MLH1	mutL homolog 1, colon cancer, nonpolyposis type 2 (E. coli)	-0.20643
1	DJ971N18.2	hypothetical protein DJ971N18.2	-0.20657
1	KIAA1795	KIAA1795 protein	-0.206693
1	UBL5	ubiquitin-like 5	-0.20671
1	T2BP	hypothetical protein MGC20791	-0.207039
1	H2AFO	H2A histone family, member O	-0.207216
1	CGI-51	CGI-51 protein	-0.207247
1	AP4S1	adaptor-related protein complex 4, sigma 1 subunit	-0.207278
1	CPEB1	cytoplasmic polyadenylation element binding protein	-0.207528
1	DAPK3	death-associated protein kinase 3	-0.207666
1	SAMHD1	SAM domain and HD domain 1	-0.207686
1	C20orf150	chromosome 20 open reading frame 150	-0.207709
1	FLJ21939	hypothetical protein FLJ21939 similar to 5-azacytidine induced gene 2	-0.208229
1	APBB1	amyloid beta (A4) precursor protein-binding, family B, member 1 (Fe65)	-0.208333
1	LOC51619	ubiquitin-conjugating enzyme HBUCE1	-0.208473
1	SSTK	serine/threonine protein kinase SSTK	-0.208545
1	DKFZP566E144	small fragment nuclease	-0.208586
1	MAIL	molecule possessing ankyrin repeats induced by lipopolysaccharide (MAIL), homolog of mouse	-0.208728
1	SMARCF1	SWI/SNF related, matrix associated, actin dependent regulator of chromatin, subfamily f, member 1	-0.208732
1	KIAA0217	KIAA0217 protein	-0.208805
1	LOC151636	rhysin 2	-0.208845
1	KIAA1681	KIAA1681 protein	-0.209136
1	RAB2	RAB2, member RAS oncogene family	-0.209242
1	DGCR8	DiGeorge syndrome critical region gene 8	-0.209323
1	PLGL	plasminogen-like	-0.209512
1	RGS5	regulator of G-protein signalling 5	-0.21024
1	STIM1	stromal interaction molecule 1	-0.210399
1	MAFF	v-maf musculoaponeurotic fibrosarcoma oncogene homolog F (avian)	-0.211105
1	LIM	LIM protein (similar to rat protein kinase C-binding enigma)	-0.211186
1	TACR2	tachykinin receptor 2	-0.211378
1	CBX4	chromobox homolog 4 (Pc class homolog, Drosophila)	-0.211491
1	C21orf91	chromosome 21 open reading frame 91	-0.211653
1	RRAS2	related RAS viral (r-ras) oncogene homolog 2	-0.211884
1	EEF1A2	eukaryotic translation elongation factor 1 alpha 2	-0.212125
1	KIAA0447	KIAA0447 gene product	-0.212129
1	PEGASUS	zinc finger protein, subfamily 1A, 5 (Pegasus)	-0.212231
1	UNC93B1	unc-93 homolog B1 (C. elegans)	-0.212333
1	PSMD13	proteasome (prosome, macropain) 26S subunit, non-ATPase, 13	-0.212381
1	MKI67	antigen identified by monoclonal antibody Ki-67	-0.212381
1	CHD1	chromodomain helicase DNA binding protein 1	-0.212487
1	KIAA0692	KIAA0692 protein	-0.21264
1	SFTPA1	surfactant, pulmonary-associated protein A1	-0.21284
1	SP100	nuclear antigen Sp100	-0.213021
1	ELAVL4	ELAV (embryonic lethal, abnormal vision, Drosophila)-like 4 (Hu antigen D)	-0.213139
1	KRT1	keratin 1 (epidermolytic hyperkeratosis)	-0.213294
1	MRS2L	MRS2-like, magnesium homeostasis factor (S. cerevisiae)	-0.213306
1	GAGEC1	G antigen, family C, 1	-0.21335
1	Spir-1	Spir-1 protein	-0.213464
1	YWHAB	tyrosine 3-monooxygenase/tryptophan 5-monooxygenase activation protein, beta polypeptide	-0.213572
1	KIAA0459	KIAA0459 protein	-0.213818
1	KYNU	kynureninase (L-kynurenine hydrolase)	-0.213964
1	RPS6KA2	ribosomal protein S6 kinase, 90kDa, polypeptide 2	-0.214077
1	FLJ23790	hypothetical protein FLJ23790	-0.214391
1	SLC4A3	solute carrier family 4, anion exchanger, member 3	-0.214409
1	KRT6	keratin protein K6irs	-0.214439
1	LOC58486	transposon-derived Buster1 transposase-like protein	-0.214457
1	KCNJ10	potassium inwardly-rectifying channel, subfamily J, member 10	-0.214986
1	WIF1	WNT inhibitory factor 1	-0.21528
1	EXO1	exonuclease 1	-0.21535
1	STHM	sialyltransferase	-0.215366
1	HBXIP	hepatitis B virus x interacting protein	-0.215627
1	TNFAIP3	tumor necrosis factor, alpha-induced protein 3	-0.216084
1	CRYBA4	crystallin, beta A4	-0.216286
1	FPGT	fucose-1-phosphate guanylyltransferase	-0.216286
1	PIK4CA	phosphatidylinositol 4-kinase, catalytic, alpha polypeptide	-0.216641
1	DKFZp761N1114	hypothetical protein DKFZp761N1114	-0.21677
1	IQGAP1	IQ motif containing GTPase activating protein 1	-0.217305
1	SCOP	SCN Circadian Oscillatory Protein (SCOP)	-0.217317
1	FLJ20040	hypothetical protein FLJ20040	-0.217436
1	CYorf15B	chromosome Y open reading frame 15B	-0.217455
1	ARFGEF2	ADP-ribosylation factor guanine nucleotide-exchange factor 2 (brefeldin A-inhibited)	-0.217532
1	BRF2	BRF2, subunit of RNA polymerase III transcription initiation factor, BRF1-like	-0.217589
1	PAPPA	pregnancy-associated plasma protein A	-0.217645
1	PMSCL2	polymyositis/scleroderma autoantigen 2, 100kDa	-0.217819
1	KIAA1922	KIAA1922 protein	-0.217979
1	ADAR3	double-stranded RNA specific adenosine deaminase	-0.218122
1	SYP	synaptophysin	-0.218176
1	ADRA1D	adrenergic, alpha-1D-, receptor	-0.218236
1	SAS	sarcoma amplified sequence	-0.219246
1	FLJ23277	FLJ23277 protein	-0.219268
1	APM2	adipose specific 2	-0.2193
1	CAMKK2	calcium/calmodulin-dependent protein kinase kinase 2, beta	-0.219407
1	KIAA0738	KIAA0738 gene product	-0.219594
1	PTK7	PTK7 protein tyrosine kinase 7	-0.219652
1	CFP1	cyclin fold protein 1	-0.219667
1	SATB1	special AT-rich sequence binding protein 1 (binds to nuclear matrix/scaffold-associating DNA's)	-0.220156
1	CPNE3	copine III	-0.220319
1	C1orf13	chromosome 1 open reading frame 13	-0.220493
1	CLCN6	chloride channel 6	-0.220584
1	HN1	hematological and neurological expressed 1	-0.220587
1	FLJ25415	hypothetical protein FLJ25415	-0.220728
1	CD3Z	CD3Z antigen, zeta polypeptide (TiT3 complex)	-0.220861
1	SLC25A13	solute carrier family 25, member 13 (citrin)	-0.221172
1	ITPR1	inositol 1,4,5-triphosphate receptor, type 1	-0.221172
1	MLYCD	malonyl-CoA decarboxylase	-0.221251
1	FLJ14440	thrombospondin	-0.221277
1	PTPN21	protein tyrosine phosphatase, non-receptor type 21	-0.221416
1	BAT2	HLA-B associated transcript 2	-0.221579
1	C1QA	complement component 1, q subcomponent, alpha polypeptide	-0.222561
1	DKFZP586A011	cervical cancer 1 protooncogene	-0.222645
1	HTR2B	5-hydroxytryptamine (serotonin) receptor 2B	-0.223011
1	CNNM2	cyclin M2	-0.223042
1	CXCL16	chemokine (C-X-C motif) ligand 16	-0.223081
1	LOC51170	retinal short-chain dehydrogenase/reductase retSDR2	-0.223197
1	CEACAM1	carcinoembryonic antigen-related cell adhesion molecule 1 (biliary glycoprotein)	-0.223254
1	PTP4A2	protein tyrosine phosphatase type IVA, member 2	-0.223731
1	NGFB	nerve growth factor, beta polypeptide	-0.224329
1	KPNA6	karyopherin alpha 6 (importin alpha 7)	-0.224718
1	SLC20A1	solute carrier family 20 (phosphate transporter), member 1	-0.224842
1	FLJ20502	hypothetical protein FLJ20502	-0.225115
1	DKFZP434F195	DKFZP434F195 protein	-0.225369
1	LOC56899	putative 47 kDa protein	-0.225409
1	MCCC1	methylcrotonoyl-Coenzyme A carboxylase 1 (alpha)	-0.225457
1	PAK2	p21 (CDKN1A)-activated kinase 2	-0.22556
1	GAS7	growth arrest-specific 7	-0.225858
1	LOC65122	hypothetical protein similar to preferentially expressed antigen of melanoma	-0.22607
1	RAB2	RAB2, member RAS oncogene family	-0.226263
1	DATF1	death associated transcription factor 1	-0.226328
1	XRCC4	X-ray repair complementing defective repair in Chinese hamster cells 4	-0.226544
1	COAS3	chromosome 1 amplified sequence 3	-0.226777
1	RPS6	ribosomal protein S6	-0.226968
1	MYO1C	myosin IC	-0.22712
1	FLJ11042	hypothetical protein FLJ11042	-0.227615
1	PPP1R15B	protein phosphatase 1, regulatory (inhibitor) subunit 15B	-0.227761
1	TXN2	thioredoxin 2	-0.227818
1	CHEK2	CHK2 checkpoint homolog (S. pombe)	-0.228062
1	SDC3	syndecan 3 (N-syndecan)	-0.228127
1	GPR24	G protein-coupled receptor 24	-0.228209
1	AP1G2	adaptor-related protein complex 1, gamma 2 subunit	-0.228407
1	FLJ20337	hypothetical protein FLJ20337	-0.228632
1	SDCCAG3	serologically defined colon cancer antigen 3	-0.228722
1	BCRP2	Breakpoint cluster region protein, uterine leiomyoma, 2	-0.229127
1	IMPDH2	IMP (inosine monophosphate) dehydrogenase 2	-0.229135
1	WSB1	SOCS box-containing WD protein SWiP-1	-0.229248
1	CYP2C8	cytochrome P450, subfamily IIC (mephenytoin 4-hydroxylase), polypeptide 8	-0.229251
1	CEBPD	CCAAT/enhancer binding protein (C/EBP), delta	-0.229648
1	SPIB	Spi-B transcription factor (Spi-1/PU.1 related)	-0.229722
1	FLJ13657	hypothetical protein FLJ13657	-0.23015
1	FLJ21841	hypothetical protein FLJ21841	-0.23077
1	MGC15548	hypothetical protein MGC15548	-0.230993
1	MGC35194	hypothetical protein MGC35194	-0.231072
1	DKFZP564J0123	DKFZP564J0123 protein	-0.231255
1	MGC10067	hypothetical protein MGC10067	-0.231308
1	SRPX	sushi-repeat-containing protein, X chromosome	-0.231427
1	SBA2	CS box-containing WD protein	-0.231577
1	MRPS30	mitochondrial ribosomal protein S30	-0.232015
1	HLA-A	major histocompatibility complex, class I, A	-0.232238
1	NSE1	NSE1	-0.232263
1	ATP6V0A2	ATPase, H+ transporting, lysosomal V0 subunit a isoform 2	-0.232307
1	KIAA0781	KIAA0781 protein	-0.232332
1	KIAA1775	MT-protocadherin	-0.232665
1	CBX3	chromobox homolog 3 (HP1 gamma homolog, Drosophila)	-0.232756
1	PCYT2	phosphate cytidylyltransferase 2, ethanolamine	-0.232885
1	ENPP1	ectonucleotide pyrophosphatase/phosphodiesterase 1	-0.232916
1	ODF2	outer dense fibre of sperm tails 2	-0.233121
1	KIAA1363	KIAA1363 protein	-0.233268
1	ORM1	orosomucoid 1	-0.233312
1	ADD3	adducin 3 (gamma)	-0.233771
1	FLJ10697	hypothetical protein FLJ10697	-0.234483
1	CYP11B1	cytochrome P450, subfamily XIB (steroid 11-beta-hydroxylase), polypeptide 1	-0.234518
1	TMLHE	trimethyllysine hydroxylase, epsilon	-0.234681
1	CSF1R	colony stimulating factor 1 receptor, formerly McDonough feline sarcoma viral (v-fms) oncogene homolog	-0.234721
1	MGC5347	hypothetical protein MGC5347	-0.234732
1	PROSC	proline synthetase co-transcribed homolog (bacterial)	-0.234755
1	ICAM3	intercellular adhesion molecule 3	-0.23487
1	LOC90957	DEAH-box RNA/DNA helicase AAM73547	-0.235025
1	TAL1	T-cell acute lymphocytic leukemia 1	-0.235693
1	UQCR	ubiquinol-cytochrome c reductase (6.4kD) subunit	-0.235865
1	BHC80	BRAF35/HDAC2 complex (80 kDa)	-0.235875
1	AP3M1	adaptor-related protein complex 3, mu 1 subunit	-0.235894
1	GABRA2	gamma-aminobutyric acid (GABA) A receptor, alpha 2	-0.236282
1	SRP19	signal recognition particle 19kDa	-0.236321
1	MGC32658	hypothetical protein MGC32658	-0.236593
1	FLJ10509	hypothetical protein FLJ10509	-0.236637
1	TCERG1	transcription elongation regulator 1 (CA150)	-0.236687
1	FUT1	fucosyltransferase 1 (galactoside 2-alpha-L-fucosyltransferase, Bombay phenotype included)	-0.236754
1	NAV3	neuron navigator 3	-0.236851
1	SOX2	SRY (sex determining region Y)-box 2	-0.236877
1	PTPN6	protein tyrosine phosphatase, non-receptor type 6	-0.237459
1	KIAA1323	KIAA1323 protein	-0.237622
1	DKFZP434D146	DKFZP434D146 protein	-0.238225
1	TST	thiosulfate sulfurtransferase (rhodanese)	-0.2383
1	LOC130617	hypothetical protein BC018415	-0.238351
1	OSBPL3	oxysterol binding protein-like 3	-0.238641
1	RNASE4	ribonuclease, RNase A family, 4	-0.238839
1	FLJ20033	hypothetical protein FLJ20033	-0.23885
1	MGC23937	hypothetical protein MGC23937 similar to CG4798	-0.239026
1	BCKDHB	branched chain keto acid dehydrogenase E1, beta polypeptide (maple syrup urine disease)	-0.239069
1	C11orf5	chromosome 11 open reading frame 5	-0.239402
1	MGC9850	hypothetical protein MGC9850	-0.240193
1	KIAA1376	KIAA1376 protein	-0.240235
1	MGC10771	hypothetical protein MGC10771	-0.240455
1	LIMS1	LIM and senescent cell antigen-like domains 1	-0.240613
1	MGC4189	hypothetical protein MGC4189	-0.240691
1	LOC64116	up-regulated by BCG-CWS	-0.240722
1	HT002	HT002 protein; hypertension-related calcium-regulated gene	-0.240729
1	DKFZp762M136	hypothetical protein DKFZp762M136	-0.24076
1	KBRAS1	I-kappa-B-interacting Ras-like protein 1	-0.2408
1	EFG1	mitochondrial elongation factor G	-0.241097
1	DKFZP434B027	DKFZP434B027 protein	-0.241105
1	LY6G6C	lymphocyte antigen 6 complex, locus G6C	-0.241218
1	CPM	carboxypeptidase M	-0.241268
1	PRMT3	protein arginine N-methyltransferase 3(hnRNP methyltransferase S. cerevisiae)-like 3	-0.241488
1	MGC11266	hypothetical protein MGC11266	-0.241588
1	DKFZP434F0318	hypothetical protein DKFZp434F0318	-0.241702
1	CTH	cystathionase (cystathionine gamma-lyase)	-0.241794
1	PSMC3	proteasome (prosome, macropain) 26S subunit, ATPase, 3	-0.241849
1	SSR1	signal sequence receptor, alpha (translocon-associated protein alpha)	-0.241856
1	TG	thyroglobulin	-0.241979
1	NEURL	neuralized-like (Drosophila)	-0.242081
1	STI2	TPR domain containing STI2	-0.242121
1	FLJ30899	hypothetical protein FLJ30899	-0.242141
1	KIAA0628	KIAA0628 gene product	-0.242227
1	GGCX	gamma-glutamyl carboxylase	-0.242556
1	HSMPP8	M-phase phosphoprotein, mpp8	-0.24256
1	M9	muscle specific gene	-0.242954
1	C16orf5	chromosome 16 open reading frame 5	-0.242956
1	FKBP2	FK506 binding protein 2, 13kDa	-0.243074
1	DKFZP564O0463	DKFZP564O0463 protein	-0.243208
1	CSF1	colony stimulating factor 1 (macrophage)	-0.243282
1	DKFZP434I1735	DKFZP434I1735 protein	-0.243331
1	C8orf1	chromosome 8 open reading frame 1	-0.244014
1	VPS29	vacuolar protein sorting 29 (yeast)	-0.244078
1	CTNND2	catenin (cadherin-associated protein), delta 2 (neural plakophilin-related arm-repeat protein)	-0.244396
1	PHF1	PHD finger protein 1	-0.244674
1	GGPS1	geranylgeranyl diphosphate synthase 1	-0.244922
1	CEBPB	CCAAT/enhancer binding protein (C/EBP), beta	-0.245113
1	KIAA0530	KIAA0530 protein	-0.245214
1	CECR8	cat eye syndrome chromosome region, candidate 8	-0.245488
1	MGC24447	hypothetical protein MGC24447	-0.245513
1	PYGL	phosphorylase, glycogen; liver (Hers disease, glycogen storage disease type VI)	-0.245585
1	NUDT4	nudix (nucleoside diphosphate linked moiety X)-type motif 4	-0.245699
1	RRM2	ribonucleotide reductase M2 polypeptide	-0.245794
1	MGC13040	hypothetical protein MGC13040	-0.245892
1	MGC29463	hypothetical protein MGC29463	-0.245997
1	ATP6V1B2	ATPase, H+ transporting, lysosomal 56/58kDa, V1 subunit B, isoform 2	-0.246197
1	CACNG4	calcium channel, voltage-dependent, gamma subunit 4	-0.246273
1	RAB40C	RAB40C, member RAS oncogene family	-0.246402
1	DKFZP564O123	DKFZP564O123 protein	-0.246455
1	WNT5B	wingless-type MMTV integration site family, member 5B	-0.246616
1	LOC55893	papillomavirus regulatory factor PRF-1	-0.246957
1	ESRRBL1	estrogen-related receptor beta like 1	-0.247227
1	MVD	mevalonate (diphospho) decarboxylase	-0.247243
1	PMP2	peripheral myelin protein 2	-0.247466
1	FLJ12847	hypothetical protein FLJ12847	-0.247497
1	NHLH1	nescient helix loop helix 1	-0.247642
1	MAPRE3	microtubule-associated protein, RP/EB family, member 3	-0.24776
1	SBP2	SECIS binding protein 2	-0.247766
1	PPP1R8	protein phosphatase 1, regulatory (inhibitor) subunit 8	-0.247799
1	FLJ20421	hypothetical protein FLJ20421	-0.247875
1	TCEA3	transcription elongation factor A (SII), 3	-0.248208
1	RXRA	retinoid X receptor, alpha	-0.248346
1	INPP4A	inositol polyphosphate-4-phosphatase, type I, 107kDa	-0.248434
1	LRIG1	leucine-rich repeats and immunoglobulin-like domains 1	-0.248441
1	PSMB2	proteasome (prosome, macropain) subunit, beta type, 2	-0.248524
1	WHSC1	Wolf-Hirschhorn syndrome candidate 1	-0.248624
1	ALDH3A2	aldehyde dehydrogenase 3 family, member A2	-0.248649
1	SF3A1	splicing factor 3a, subunit 1, 120kDa	-0.248673
1	TFDP1	transcription factor Dp-1	-0.249016
1	DKFZP586N2124	DKFZP586N2124 protein	-0.249163
1	OLIG2	oligodendrocyte lineage transcription factor 2	-0.249688
1	PANX1	pannexin 1	-0.250046
1	ARHGAP8	Rho GTPase activating protein 8	-0.250122
1	SCAMP1	secretory carrier membrane protein 1	-0.25015
1	ADH4	alcohol dehydrogenase 4 (class II), pi polypeptide	-0.250229
1	C14orf1	chromosome 14 open reading frame 1	-0.250256
1	CAPZA1	capping protein (actin filament) muscle Z-line, alpha 1	-0.250334
1	SPTAN1	spectrin, alpha, non-erythrocytic 1 (alpha-fodrin)	-0.250519
1	ANLN	anillin, actin binding protein (scraps homolog, Drosophila)	-0.250694
1	ABCC13	ATP-binding cassette protein C13	-0.250784
1	PLGL	plasminogen-like	-0.250897
1	PPP1R15B	protein phosphatase 1, regulatory (inhibitor) subunit 15B	-0.251275
1	GALNAC4ST-2	GalNAc-4-sulfotransferase 2	-0.251928
1	LYSAL1	lysosomal apyrase-like 1	-0.25193
1	KIAA0125	KIAA0125 gene product	-0.252077
1	SR-BP1	type I sigma receptor	-0.252082
1	OLR1	oxidised low density lipoprotein (lectin-like) receptor 1	-0.25227
1	KIAA0252	KIAA0252 protein	-0.252276
1	CRNKL1	Crn, crooked neck-like 1 (Drosophila)	-0.252363
1	AUTL2	AUT-like 2, cysteine endopeptidase (S. cerevisiae)	-0.252401
1	B3GNT5	UDP-GlcNAc:betaGal beta-1,3-N-acetylglucosaminyltransferase 5	-0.252408
1	SH120	putative G-protein coupled receptor	-0.252804
1	ZNF138	zinc finger protein 138 (clone pHZ-32)	-0.252862
1	FLJ11785	Rad50-interacting protein 1	-0.253008
1	DJ1042K10.2	hypothetical protein DJ1042K10.2	-0.253017
1	CNK	cytokine-inducible kinase	-0.253037
1	C1QTNF6	C1q and tumor necrosis factor related protein 6	-0.253105
1	FLJ22529	hypothetical protein FLJ22529	-0.253289
1	EIF1AY	eukaryotic translation initiation factor 1A, Y chromosome	-0.253302
1	CHML	choroideremia-like (Rab escort protein 2)	-0.253585
1	EIF2AK3	eukaryotic translation initiation factor 2-alpha kinase 3	-0.253853
1	IFNGR1	interferon gamma receptor 1	-0.254018
1	FKBP5	FK506 binding protein 5	-0.254025
1	LANCL2	LanC lantibiotic synthetase component C-like 2 (bacterial)	-0.254044
1	HOXB6	homeo box B6	-0.254137
1	KIAA1085	KIAA1085 protein	-0.254167
1	ADORA1	adenosine A1 receptor	-0.254339
1	SETBP1	SET binding protein 1	-0.254395
1	LOC58486	transposon-derived Buster1 transposase-like protein	-0.254505
1	DDX31	DEAD/H (Asp-Glu-Ala-Asp/His) box polypeptide 31	-0.254781
1	KIAA1136	KIAA1136 protein	-0.25486
1	CNNM4	cyclin M4	-0.254974
1	IL7	interleukin 7	-0.255053
1	SERPINF2	serine (or cysteine) proteinase inhibitor, clade F (alpha-2 antiplasmin, pigment epithelium derived factor), member 2	-0.255125
1	SEL1L	sel-1 suppressor of lin-12-like (C. elegans)	-0.255199
1	SYTL3	synaptotagmin-like 3	-0.255283
1	EMP2	epithelial membrane protein 2	-0.255396
1	FLJ20093	hypothetical protein FLJ20093	-0.255423
1	KIAA0062	KIAA0062 protein	-0.255473
1	FLJ20758	hypothetical protein FLJ20758	-0.255705
1	LFG	lifeguard	-0.255716
1	FST	follistatin	-0.255754
1	MGC24447	hypothetical protein MGC24447	-0.255812
1	FLJ20580	hypothetical protein FLJ20580	-0.255881
1	HIBCH	3-hydroxyisobutyryl-Coenzyme A hydrolase	-0.25594
1	CDK5RAP1	CDK5 regulatory subunit associated protein 1	-0.255983
1	OSBPL2	oxysterol binding protein-like 2	-0.256174
1	KIAA1155	KIAA1155 protein	-0.256202
1	PRKG1	protein kinase, cGMP-dependent, type I	-0.256257
1	CHRNE	cholinergic receptor, nicotinic, epsilon polypeptide	-0.256557
1	TCEB1	transcription elongation factor B (SIII), polypeptide 1 (15kDa, elongin C)	-0.25669
1	DKFZP566C0424	DKFZP566C0424 protein	-0.256702
1	p25	brain-specific protein p25 alpha	-0.256742
1	MGC3047	hypothetical protein MGC3047	-0.256851
1	SIAH1	seven in absentia homolog 1 (Drosophila)	-0.256895
1	CXCL13	chemokine (C-X-C motif) ligand 13 (B-cell chemoattractant)	-0.256994
1	MBD2	methyl-CpG binding domain protein 2	-0.257347
1	CNTNAP1	contactin associated protein 1	-0.257709
1	ACVRL1	activin A receptor type II-like 1	-0.257718
1	FLJ33918	hypothetical protein FLJ33918	-0.257733
1	SMURF2	E3 ubiquitin ligase SMURF2	-0.257961
1	MGC11324	hypothetical protein MGC11324	-0.258104
1	ITSN1	intersectin 1 (SH3 domain protein)	-0.258455
1	KIAA1336	KIAA1336 protein	-0.258521
1	BDG-29	BDG-29 proten	-0.258774
1	LOC122651	LOC122651	-0.258967
1	PP	pyrophosphatase (inorganic)	-0.259175
1	RNF4	ring finger protein 4	-0.259472
1	DKFZP434C212	DKFZP434C212 protein	-0.259497
1	CRK7	CDC2-related protein kinase 7	-0.25957
1	EEF1A1	eukaryotic translation elongation factor 1 alpha 1	-0.259865
1	RFXAP	regulatory factor X-associated protein	-0.259894
1	ISG15	interferon-stimulated protein, 15 kDa	-0.260101
1	PDGFRA	platelet-derived growth factor receptor, alpha polypeptide	-0.260188
1	BRUNOL4	bruno-like 4, RNA binding protein (Drosophila)	-0.260229
1	GOLGIN-67	golgin-67	-0.260539
1	MLLT4	myeloid/lymphoid or mixed-lineage leukemia (trithorax homolog, Drosophila); translocated to, 4	-0.260577
1	MLL3	myeloid/lymphoid or mixed-lineage leukemia3	-0.260746
1	SERPINB1	serine (or cysteine) proteinase inhibitor, clade B (ovalbumin), member 1	-0.260792
1	LOC57821	hypothetical protein LOC57821	-0.261085
1	UBL1	ubiquitin-like 1 (sentrin)	-0.261126
1	HSPA6	heat shock 70kDa protein 6 (HSP70B')	-0.261131
1	LOC112869	hypothetical protein BC011981	-0.26127
1	WBSCR22	Williams Beuren syndrome chromosome region 22	-0.26131
1	SPOP	speckle-type POZ protein	-0.261501
1	PIK3CG	phosphoinositide-3-kinase, catalytic, gamma polypeptide	-0.261665
1	SLC11A2	solute carrier family 11 (proton-coupled divalent metal ion transporters), member 2	-0.261757
1	FLJ14525	hypothetical protein FLJ14525	-0.261952
1	FLJ13397	hypothetical protein FLJ13397	-0.262
1	NMB	neuromedin B	-0.262052
1	USP8	ubiquitin specific protease 8	-0.262251
1	RAP2A	RAP2A, member of RAS oncogene family	-0.262276
1	TPI1	triosephosphate isomerase 1	-0.262385
1	VIM	vimentin	-0.262805
1	WAS	Wiskott-Aldrich syndrome (eczema-thrombocytopenia)	-0.262854
1	COX7A1	cytochrome c oxidase subunit VIIa polypeptide 1 (muscle)	-0.262999
1	SMN1	survival of motor neuron 1, telomeric	-0.26306
1	FLJ11506	hypothetical protein FLJ11506	-0.263195
1	PTGER3	prostaglandin E receptor 3 (subtype EP3)	-0.263798
1	CYP4F3	cytochrome P450, subfamily IVF, polypeptide 3 (leukotriene B4 omega hydroxylase)	-0.263952
1	DKFZP434C171	DKFZP434C171 protein	-0.26396
1	FLJ31434	hypothetical protein FLJ31434	-0.264236
1	NIN283	nerve injury gene 283	-0.264276
1	TLX1	T-cell leukemia, homeobox 1	-0.264313
1	UPF3A	similar to yeast Upf3, variant A	-0.264428
1	MGC41906	hypothetical protein MGC41906	-0.264438
1	AND-1	AND-1 protein	-0.26448
1	MTA1	metastasis associated 1	-0.265424
1	UNC84A	unc-84 homolog A (C. elegans)	-0.265503
1	FLJ10849	hypothetical protein FLJ10849	-0.26556
1	DKFZP762D096	hypothetical protein DKFZp762D096	-0.265698
1	LIG3	ligase III, DNA, ATP-dependent	-0.26586
1	FLJ20232	hypothetical protein FLJ20232	-0.266028
1	PIK3CD	phosphoinositide-3-kinase, catalytic, delta polypeptide	-0.266097
1	FYCO1	FYVE and coiled-coil domain containing 1	-0.266128
1	APOA1	apolipoprotein A-I	-0.26619
1	LOC51004	CGI-10 protein	-0.266704
1	BACH2	BTB and CNC homology 1, basic leucine zipper transcription factor 2	-0.266891
1	FLJ14494	hypothetical protein FLJ14494	-0.266929
1	HEXA	hexosaminidase A (alpha polypeptide)	-0.266978
1	DKFZP566E144	small fragment nuclease	-0.267064
1	CHIC2	cystein-rich hydrophobic domain 2	-0.26717
1	MLLT10	myeloid/lymphoid or mixed-lineage leukemia (trithorax homolog, Drosophila); translocated to, 10	-0.267203
1	TP53BPL	tumor protein p53-binding protein	-0.267289
1	RAB40C	RAB40C, member RAS oncogene family	-0.267442
1	FLJ10569	hypothetical protein FLJ10569	-0.267791
1	ZNF335	zinc finger protein 335	-0.267824
1	KEAP1	Kelch-like ECH-associated protein 1	-0.267876
1	UBE3B	ubiquitin protein ligase	-0.267878
1	NICN1	nicolin 1	-0.268252
1	DHDH	dihydrodiol dehydrogenase (dimeric)	-0.268307
1	ANKRA2	ankyrin repeat, family A (RFXANK-like), 2	-0.268323
1	C1QR1	complement component 1, q subcomponent, receptor 1	-0.268344
1	CGRP-RCP	calcitonin gene-related peptide-receptor component protein	-0.26903
1	PRO1331	hypothetical protein PRO1331	-0.269084
1	FGF12	fibroblast growth factor 12	-0.269104
1	CDC10	CDC10 cell division cycle 10 homolog (S. cerevisiae)	-0.269183
1	KIAA0319	KIAA0319 gene product	-0.269189
1	FLJ32642	hypothetical protein FLJ32642	-0.269218
1	ATP1B4	ATPase, (Na+)/K+ transporting, beta 4 polypeptide	-0.269286
1	LOC51643	CGI-119 protein	-0.269343
1	AIP1	atrophin-1 interacting protein 1; activin receptor interacting protein 1	-0.269419
1	PRKWNK1	protein kinase, lysine deficient 1	-0.269544
1	COX15	COX15 homolog, cytochrome c oxidase assembly protein (yeast)	-0.269566
1	MAFB	v-maf musculoaponeurotic fibrosarcoma oncogene homolog B (avian)	-0.269639
1	PEX6	peroxisomal biogenesis factor 6	-0.269724
1	IKBKAP	inhibitor of kappa light polypeptide gene enhancer in B-cells, kinase complex-associated protein	-0.269752
1	KIAA0082	KIAA0082 protein	-0.26982
1	UCN	urocortin	-0.269884
1	FLJ13390	hypothetical protein FLJ13390 similar to PAF53	-0.269937
1	GCN2	GCN2 eIF2alpha kinase	-0.269979
1	ZFP26	C3HC4-like zinc finger protein	-0.270156
1	PCP4	Purkinje cell protein 4	-0.270242
1	DNAJC8	DnaJ (Hsp40) homolog, subfamily C, member 8	-0.270354
1	LOC116254	hypothetical protein BC014320	-0.270397
1	MGC3248	dynactin 4	-0.270436
1	RPL21	ribosomal protein L21	-0.27048
1	ITGB2	integrin, beta 2 (antigen CD18 (p95), lymphocyte function-associated antigen 1; macrophage antigen 1 (mac-1) beta subunit)	-0.270614
1	FLJ22029	hypothetical protein FLJ22029	-0.270706
1	DNAI1	dynein, axonemal, intermediate polypeptide 1	-0.270726
1	MLF1	myeloid leukemia factor 1	-0.270841
1	FMN2	formin 2	-0.271007
1	DKFZp434D177	hypothetical protein DKFZp434D177	-0.271097
1	FLJ11806	hypothetical protein FLJ11806	-0.271134
1	RFP2	ret finger protein 2	-0.271512
1	MGC5149	hypothetical protein MGC5149	-0.271747
1	RIMS1	regulating synaptic membrane exocytosis 1	-0.272097
1	CDC2L5	cell division cycle 2-like 5 (cholinesterase-related cell division controller)	-0.27233
1	KIAA1913	KIAA1913 protein	-0.27253
1	ICAM5	intercellular adhesion molecule 5, telencephalin	-0.27256
1	NUP160	nucleoporin 160kDa	-0.272671
1	FLJ11294	hypothetical protein FLJ11294	-0.27273
1	EG1	endothelial-derived gene 1	-0.272801
1	DKFZp564I1922	adlican	-0.27282
1	ARGBP2	Arg/Abl-interacting protein ArgBP2	-0.272895
1	PAK3	p21 (CDKN1A)-activated kinase 3	-0.272946
1	RBM12	RNA binding motif protein 12	-0.273296
1	ZAP128	peroxisomal long-chain acyl-coA thioesterase	-0.273575
1	HSPC022	HSPC022 protein	-0.274059
1	RFRP	RFamide-related peptide precursor	-0.27407
1	CPA2	carboxypeptidase A2 (pancreatic)	-0.274479
1	DKFZp761D221	hypothetical protein DKFZp761D221	-0.274537
1	DSTN	destrin (actin depolymerizing factor)	-0.274601
1	KIS	kinase interacting with leukemia-associated gene (stathmin)	-0.274619
1	FLJ12154	hypothetical protein FLJ12154	-0.27468
1	KLK7	kallikrein 7 (chymotryptic, stratum corneum)	-0.274737
1	RANBP2L1	RAN binding protein 2-like 1	-0.274761
1	MBLR	MBLR protein	-0.27479
1	RARB	retinoic acid receptor, beta	-0.274797
1	SH3BGR	SH3 domain binding glutamic acid-rich protein	-0.274849
1	MLPH	melanophilin	-0.274854
1	MADCAM1	mucosal vascular addressin cell adhesion molecule 1	-0.274969
1	WWP1	WW domain-containing protein 1	-0.275572
1	SCDGF-B	spinal cord-derived growth factor-B	-0.275574
1	UGDH	UDP-glucose dehydrogenase	-0.275764
1	CDH1	cadherin 1, type 1, E-cadherin (epithelial)	-0.275881
1	SMBP	SM-11044 binding protein	-0.275944
1	SCAMP3	secretory carrier membrane protein 3	-0.276182
1	CDC2L5	cell division cycle 2-like 5 (cholinesterase-related cell division controller)	-0.276261
1	SLC2A10	solute carrier family 2 (facilitated glucose transporter), member 10	-0.27658
1	ZNF297B	zinc finger protein 297B	-0.276631
1	G3BP	Ras-GTPase-activating protein SH3-domain-binding protein	-0.276738
1	TRAF2	TNF receptor-associated factor 2	-0.276787
1	JUNB	jun B proto-oncogene	-0.276874
1	C7orf2	chromosome 7 open reading frame 2	-0.276954
1	FLJ22362	hypothetical protein FLJ22362	-0.277051
1	GPR88	G-protein coupled receptor 88	-0.277062
1	LOC51194	Ran binding protein 11	-0.277995
1	C20orf28	chromosome 20 open reading frame 28	-0.278143
1	GTF2I	general transcription factor II, i	-0.278169
1	FLJ22313	hypothetical protein FLJ22313	-0.278222
1	SUI1	putative translation initiation factor	-0.278324
1	KIAA1268	KIAA1268 protein	-0.27834
1	LOC51115	CGI-90 protein	-0.278479
1	FLJ11457	hypothetical protein FLJ11457	-0.278668
1	TIE	tyrosine kinase with immunoglobulin and epidermal growth factor homology domains	-0.279336
1	FLJ35283	hypothetical protein FLJ35283	-0.279476
1	SLC1A1	solute carrier family 1 (neuronal/epithelial high affinity glutamate transporter, system Xag), member 1	-0.279821
1	GPHN	gephyrin	-0.279877
1	C1orf16	chromosome 1 open reading frame 16	-0.279926
1	FLJ23309	hypothetical protein FLJ23309	-0.279982
1	SAP18	sin3-associated polypeptide, 18kDa	-0.279993
1	SLC22A6	solute carrier family 22 (organic anion transporter), member 6	-0.280328
1	RUVBL1	RuvB-like 1 (E. coli)	-0.280498
1	MGC10765	hypothetical protein MGC10765	-0.280624
1	PEAS	testis intracellular mediator protein	-0.280715
1	STARD13	START domain containing 13	-0.280814
1	VCX	variable charge, X chromosome	-0.280896
1	GIT1	G protein-coupled receptor kinase-interactor 1	-0.281007
1	MFN1	mitofusin 1	-0.281098
1	C5	complement component 5	-0.281656
1	KIAA0877	KIAA0877 protein	-0.281843
1	MOB	mob protein	-0.281906
1	PDAP1	PDGFA associated protein 1	-0.282019
1	DKFZP586B0923	DKFZP586B0923 protein	-0.282043
1	KRT6IRS	keratin 6 irs	-0.282084
1	DKFZP434N1511	hypothetical protein DKFZP434N1511	-0.282153
1	HCN2	hyperpolarization activated cyclic nucleotide-gated potassium channel 2	-0.282175
1	NMP200	nuclear matrix protein NMP200 related to splicing factor PRP19	-0.282261
1	PRKCL1	protein kinase C-like 1	-0.2824
1	DNAJC9	DnaJ (Hsp40) homolog, subfamily C, member 9	-0.282466
1	ATP6IP1	ATPase, H+ transporting, lysosomal interacting protein 1	-0.282521
1	MGC16491	hypothetical protein MGC16491	-0.28255
1	FLJ32734	hypothetical protein FLJ32734	-0.282611
1	MGC13114	hypothetical protein MGC13114	-0.283105
1	FLJ13910	hypothetical protein FLJ13910	-0.283138
1	FLJ23027	hypothetical protein FLJ23027	-0.283267
1	CA5B	carbonic anhydrase VB, mitochondrial	-0.283452
1	RGS5	regulator of G-protein signalling 5	-0.283466
1	bioref	bioref	-0.283582
1	RRP40	exosome component Rrp40	-0.283806
1	FLJ21939	hypothetical protein FLJ21939 similar to 5-azacytidine induced gene 2	-0.28381
1	SAT	spermidine/spermine N1-acetyltransferase	-0.284106
1	PGAM2	phosphoglycerate mutase 2 (muscle)	-0.284278
1	LHX4	LIM homeobox protein 4	-0.284283
1	TRAP150	thyroid hormone receptor-associated protein, 150 kDa subunit	-0.284306
1	RRAS2	related RAS viral (r-ras) oncogene homolog 2	-0.284558
1	3PAP	phosphatidylinositol-3 phosphate 3-phosphatase adaptor subunit	-0.284632
1	CMG1	capillary morphogenesis protein 1	-0.284692
1	STK10	serine/threonine kinase 10	-0.28478
1	PDE1A	phosphodiesterase 1A, calmodulin-dependent	-0.284792
1	MPHOSPH1	M-phase phosphoprotein 1	-0.284869
1	KIAA1939	KIAA1939 protein	-0.285212
1	RPS7	ribosomal protein S7	-0.285242
1	PF1	PHD zinc finger transcription factor	-0.28528
1	MGC2705	hypothetical protein MGC2705	-0.285555
1	FLJ32771	hypothetical protein FLJ32771	-0.285575
1	TEAD1	TEA domain family member 1 (SV40 transcriptional enhancer factor)	-0.285579
1	TRPC4	transient receptor potential cation channel, subfamily C, member 4	-0.285733
1	ATP5E	ATP synthase, H+ transporting, mitochondrial F1 complex, epsilon subunit	-0.285743
1	C20orf163	chromosome 20 open reading frame 163	-0.285881
1	ARHGEF7	Rho guanine nucleotide exchange factor (GEF) 7	-0.286024
1	NELL1	NEL-like 1 (chicken)	-0.286168
1	ABCD3	ATP-binding cassette, sub-family D (ALD), member 3	-0.28643
1	GRIN3A	glutamate receptor, ionotropic, N-methyl-D-aspartate 3A	-0.286465
1	LOC56902	putatative 28 kDa protein	-0.286551
1	NAP4	Nck, Ash and phospholipase C binding protein	-0.28656
1	FLJ10618	hypothetical protein FLJ10618	-0.286574
1	GPR87	G protein-coupled receptor 87	-0.286577
1	FLJ11336	hypothetical protein FLJ11336	-0.286609
1	PABPN1	poly(A) binding protein, nuclear 1	-0.286731
1	AXL	AXL receptor tyrosine kinase	-0.286831
1	VCL	vinculin	-0.286933
1	PM5	pM5 protein	-0.286969
1	FARS1	phenylalanine-tRNA synthetase	-0.286998
1	KIAA1373	KIAA1373 protein	-0.287191
1	PPP4C	protein phosphatase 4 (formerly X), catalytic subunit	-0.287289
1	FBXO9	F-box only protein 9	-0.287387
1	BHLHB3	basic helix-loop-helix domain containing, class B, 3	-0.287678
1	SLC1A7	solute carrier family 1 (glutamate transporter), member 7	-0.287802
1	GRIA2	glutamate receptor, ionotropic, AMPA 2	-0.287816
1	ASB1	ankyrin repeat and SOCS box-containing 1	-0.287992
1	LOC51275	apoptosis-related protein PNAS-1	-0.28805
1	FBXO9	F-box only protein 9	-0.28821
1	NEK1	NIMA (never in mitosis gene a)-related kinase 1	-0.288232
1	FGFR2	fibroblast growth factor receptor 2 (bacteria-expressed kinase, keratinocyte growth factor receptor, craniofacial dysostosis 1, Crouzon syndrome, Pfeiffer syndrome, Jackson-Weiss syndrome)	-0.288394
1	FGA	fibrinogen, A alpha polypeptide	-0.288405
1	CD22	CD22 antigen	-0.288661
1	FLJ32954	hypothetical protein FLJ32954	-0.288865
1	NEF3	neurofilament 3 (150kDa medium)	-0.289164
1	MLC1	megalencephalic leukoencephalopathy with subcortical cysts 1	-0.289203
1	M96	likely ortholog of mouse metal response element binding transcription factor 2	-0.289309
1	WAP1	protease inhibitor WAP1	-0.289336
1	BIRC3	baculoviral IAP repeat-containing 3	-0.289372
1	H4FI	H4 histone family, member I	-0.289388
1	NYD-SP16	NYD-SP16 protein	-0.289406
1	MGC18079	hypothetical protein MGC18079	-0.289419
1	FLJ20393	hypothetical protein FLJ20393	-0.289832
1	BLP1	BBP-like protein 1	-0.290077
1	EMP1	epithelial membrane protein 1	-0.290374
1	HPS4	Hermansky-Pudlak syndrome 4	-0.290598
1	CACNA2D3	calcium channel, voltage-dependent, alpha 2/delta 3 subunit	-0.290608
1	KIAA1715	KIAA1715 protein	-0.290719
1	TUBB2	tubulin, beta, 2	-0.29076
1	MINPP1	multiple inositol polyphosphate histidine phosphatase, 1	-0.290793
1	CHM-I	chondromodulin I precursor	-0.290915
1	DKFZp547E052	hypothetical protein DKFZp547E052	-0.290954
1	HCLA-ISO	likely ortholog of mouse Paneth cell enhanced expression	-0.290981
1	TRNT1	tRNA nucleotidyl transferase, CCA-adding, 1	-0.291146
1	FLJ36525	hypothetical protein LOC259173	-0.291374
1	DGS-D	DiGeorge syndrome gene D	-0.291562
1	MAP1B	microtubule-associated protein 1B	-0.291579
1	SCG2	secretogranin II (chromogranin C)	-0.291769
1	SPINK1	serine protease inhibitor, Kazal type 1	-0.291792
1	AD037	AD037 protein	-0.291794
1	FLJ25270	hypothetical protein FLJ25270	-0.291823
1	SCOP	SCN Circadian Oscillatory Protein (SCOP)	-0.292026
1	FLJ10374	hypothetical protein FLJ10374	-0.292059
1	COG6	component of oligomeric golgi complex 6	-0.292198
1	GCMA	glial cells missing homolog a (Drosophila)	-0.292307
1	STK18	serine/threonine kinase 18	-0.292311
1	SMOC2	secreted modular calcium-binding protein 2	-0.292455
1	PL6	PL6 protein	-0.292475
1	CHD1	chromodomain helicase DNA binding protein 1	-0.292552
1	SMARCF1	SWI/SNF related, matrix associated, actin dependent regulator of chromatin, subfamily f, member 1	-0.292644
1	POLK	polymerase (DNA directed) kappa	-0.29268
1	APC	adenomatosis polyposis coli	-0.292704
1	GRP3	guanine nucleotide exchange factor for Rap1	-0.292716
1	HSPBAP1	HSPB (heat shock 27kDa) associated protein 1	-0.292768
1	KIAA0662	KIAA0662 gene product	-0.292782
1	GMFB	glia maturation factor, beta	-0.292818
1	SNX3	sorting nexin 3	-0.292837
1	RBM9	RNA binding motif protein 9	-0.292933
1	MGC3169	hypothetical protein MGC3169	-0.293113
1	UGDH	UDP-glucose dehydrogenase	-0.293144
1	IGSF4	immunoglobulin superfamily, member 4	-0.293169
1	C20orf82	chromosome 20 open reading frame 82	-0.293279
1	FLJ13449	hypothetical protein FLJ13449	-0.293402
1	SC4MOL	sterol-C4-methyl oxidase-like	-0.293483
1	PPP1R3F	protein phosphatase 1, regulatory (inhibitor) subunit 3F	-0.293532
1	MCF2L	MCF.2 cell line derived transforming sequence-like	-0.293754
1	KIAA1389	KIAA1389 protein	-0.29416
1	STK18	serine/threonine kinase 18	-0.294169
1	FLJ32028	hypothetical protein FLJ32028	-0.294251
1	VMP1	likely ortholog of rat vacuole membrane protein 1	-0.294443
1	DXF68S1E	DNA segment, numerous copies, expressed probes (GS1 gene)	-0.294619
1	KIAA0830	KIAA0830 protein	-0.294625
1	LMNA	lamin A/C	-0.294663
1	C6orf28	chromosome 6 open reading frame 28	-0.294771
1	TSGA14	testis specific, 14	-0.294779
1	ZAP3	ZAP3 protein	-0.295
1	DD5	progestin induced protein	-0.295089
1	USP18	ubiquitin specific protease 18	-0.295092
1	MDS029	uncharacterized hematopoietic stem/progenitor cells protein MDS029	-0.295199
1	FLJ13194	hypothetical protein FLJ13194	-0.295273
1	AS3	androgen-induced prostate proliferative shutoff associated protein	-0.295294
1	PPP3R1	protein phosphatase 3 (formerly 2B), regulatory subunit B, 19kDa, alpha isoform (calcineurin B, type I)	-0.295404
1	WNT2	wingless-type MMTV integration site family member 2	-0.295413
1	HAO2	hydroxyacid oxidase 2 (long chain)	-0.295456
1	RTN4	reticulon 4	-0.295649
1	PRKWNK3	protein kinase, lysine deficient 3	-0.295775
1	FLJ10036	hypothetical protein FLJ10036	-0.295904
1	SRP68	signal recognition particle 68kDa	-0.295906
1	FLJ10781	hypothetical protein FLJ10781	-0.29599
1	LOC51128	GTP-binding protein Sara	-0.296152
1	FLJ14753	hypothetical protein FLJ14753	-0.296248
1	FLJ12604	hypothetical protein FLJ12604	-0.296401
1	APOB	apolipoprotein B (including Ag(x) antigen)	-0.29659
1	RGS1	regulator of G-protein signalling 1	-0.296648
1	FLJ38984	hypothetical protein FLJ38984	-0.296888
1	TUBGCP3	tubulin, gamma complex associated protein 3	-0.296981
1	H1F0	H1 histone family, member 0	-0.297041
1	MGC4701	hypothetical protein MGC4701	-0.297345
1	KIAA0842	KIAA0842 protein	-0.297508
1	EIF2B3	eukaryotic translation initiation factor 2B, subunit 3 gamma, 58kDa	-0.297599
1	RPL19	ribosomal protein L19	-0.297624
1	GLUD1	glutamate dehydrogenase 1	-0.297743
1	FLJ11773	hypothetical protein FLJ11773	-0.29781
1	FSD1	fibronectin type 3 and SPRY domain-containing protein	-0.29789
1	NRXN3	neurexin 3	-0.297922
1	RECQL5	RecQ protein-like 5	-0.298001
1	SDFR1	stromal cell derived factor receptor 1	-0.298031
1	NFE2L2	nuclear factor (erythroid-derived 2)-like 2	-0.298062
1	LOC58492	hypothetical protein from EUROIMAGE 2107395	-0.298429
1	ADAM10	a disintegrin and metalloproteinase domain 10	-0.298494
1	FXR2	fragile X mental retardation, autosomal homolog 2	-0.298526
1	PROSC	proline synthetase co-transcribed homolog (bacterial)	-0.298658
1	SNTB1	syntrophin, beta 1 (dystrophin-associated protein A1, 59kDa, basic component 1)	-0.298904
1	MAP2K2	mitogen-activated protein kinase kinase 2	-0.298952
1	GSTTLp28	glutathione-S-transferase like; glutathione transferase omega	-0.299201
1	DKFZP434A043	DKFZP434A043 protein	-0.29931
1	IL18BP	interleukin 18 binding protein	-0.29953
1	NEFL	neurofilament, light polypeptide 68kDa	-0.299912
1	ZK1	Kruppel-type zinc finger (C2H2)	-0.299959
1	LTBP4	latent transforming growth factor beta binding protein 4	-0.300008
1	LAMB1	laminin, beta 1	-0.300174
1	FGFR1	fibroblast growth factor receptor 1 (fms-related tyrosine kinase 2, Pfeiffer syndrome)	-0.300198
1	GENX-3414	genethonin 1	-0.300224
1	C4BPB	complement component 4 binding protein, beta	-0.300557
1	FLJ13057	hypothetical protein FLJ13057 similar to germ cell-less	-0.301059
1	KMO	kynurenine 3-monooxygenase (kynurenine 3-hydroxylase)	-0.301077
1	AP3D1	adaptor-related protein complex 3, delta 1 subunit	-0.301174
1	LOC90268	hypothetical protein BC007706	-0.30121
1	EHHADH	enoyl-Coenzyme A, hydratase/3-hydroxyacyl Coenzyme A dehydrogenase	-0.301425
1	NSAP1	NS1-associated protein 1	-0.301483
1	LOC58512	similar to PSD-95/SAP90-associated protein-3 (R. norvegicus) from clone 24861	-0.301543
1	DKFZP564C103	DKFZP564C103 protein	-0.301545
1	P2RX4	purinergic receptor P2X, ligand-gated ion channel, 4	-0.301622
1	PTPRC	protein tyrosine phosphatase, receptor type, C	-0.301747
1	FLJ10290	hypothetical protein FLJ10290	-0.301822
1	ASNA1	arsA arsenite transporter, ATP-binding, homolog 1 (bacterial)	-0.301928
1	MGC24180	hypothetical protein MGC24180	-0.302062
1	FLJ13052	NAD kinase	-0.302124
1	FLJ21877	hypothetical protein FLJ21877	-0.302389
1	ACTR3	ARP3 actin-related protein 3 homolog (yeast)	-0.302551
1	Rab11-FIP3	KIAA0665 gene product	-0.302623
1	CCNH	cyclin H	-0.302815
1	CTSK	cathepsin K (pycnodysostosis)	-0.302836
1	FLJ21016	hypothetical protein FLJ21016	-0.302863
1	HSA9761	putative dimethyladenosine transferase	-0.302926
1	CYorf15A	chromosome Y open reading frame 15A	-0.302938
1	MAPT	microtubule-associated protein tau	-0.302981
1	FLJ11116	similar to rab11-binding protein	-0.303084
1	MEN1	multiple endocrine neoplasia I	-0.303111
1	SEC24A	SEC24 related gene family, member A (S. cerevisiae)	-0.303222
1	DKFZp547H042	hypothetical protein DKFZp547H042	-0.303284
1	MGC19570	hypothetical 9.7 kDa protein dJ34B21.3	-0.303358
1	NFIA	nuclear factor I/A	-0.303435
1	GTPBP1	GTP binding protein 1	-0.303611
1	FBXO5	F-box only protein 5	-0.303673
1	MGC4308	hypothetical protein MGC4308	-0.30385
1	TIMM22	translocase of inner mitochondrial membrane 22 homolog (yeast)	-0.303856
1	SCN2B	sodium channel, voltage-gated, type II, beta polypeptide	-0.304112
1	MAPRE3	microtubule-associated protein, RP/EB family, member 3	-0.304922
1	KIAA0648	KIAA0648 protein	-0.305119
1	RAB21	RAB21, member RAS oncogene family	-0.305246
1	MYL2	myosin, light polypeptide 2, regulatory, cardiac, slow	-0.30538
1	PTK2	PTK2 protein tyrosine kinase 2	-0.305507
1	DAZAP1	DAZ associated protein 1	-0.305591
1	LZK1	C3HC4-type zinc finger protein	-0.305673
1	HMGA2	high mobility group AT-hook 2	-0.305699
1	AFG3L1	AFG3 ATPase family gene 3-like 1 (yeast)	-0.305711
1	SPG3A	spastic paraplegia 3A (autosomal dominant)	-0.305738
1	SLC25A5	solute carrier family 25 (mitochondrial carrier; adenine nucleotide translocator), member 5	-0.305872
1	CTMP	C-terminal modulator protein	-0.305894
1	FLJ20400	hypothetical protein FLJ20400	-0.306021
1	ABCB7	ATP-binding cassette, sub-family B (MDR/TAP), member 7	-0.306037
1	IDI2	diphosphate dimethylallyl diphosphate isomerase 2	-0.306126
1	FLJ21168	hypothetical protein FLJ21168	-0.306363
1	p47	p47 (rat)	-0.306488
1	DC2	DC2 protein	-0.306533
1	LOC115265	similar to Smhs1 protein	-0.30655
1	KHDRBS1	KH domain containing, RNA binding, signal transduction associated 1	-0.306747
1	FLJ37562	hypothetical protein FLJ37562	-0.306954
1	UTX	ubiquitously transcribed tetratricopeptide repeat gene, X chromosome	-0.306992
1	KIAA0731	KIAA0731 protein	-0.30709
1	COL8A1	collagen, type VIII, alpha 1	-0.307456
1	PBEF	pre-B-cell colony-enhancing factor	-0.307507
1	NAB1	NGFI-A binding protein 1 (EGR1 binding protein 1)	-0.307598
1	DKFZp762N0610	hypothetical protein DKFZp762N0610	-0.307943
1	PTPRD	protein tyrosine phosphatase, receptor type, D	-0.308138
1	MYST1	MYST histone acetyltransferase 1	-0.308164
1	TNKS1BP1	tankyrase 1 binding protein 1, 182kDa	-0.308279
1	MGC10744	hypothetical protein MGC10744	-0.308297
1	MGC4562	hypothetical protein MGC4562	-0.308324
1	KIAA0169	KIAA0169 protein	-0.308446
1	KCNJ13	potassium inwardly-rectifying channel, subfamily J, member 13	-0.308509
1	BMPR1A	bone morphogenetic protein receptor, type IA	-0.308538
1	SNAP91	synaptosomal-associated protein, 91kDa homolog (mouse)	-0.308659
1	PPP1R3D	protein phosphatase 1, regulatory subunit 3D	-0.308679
1	KIAA1522	KIAA1522 protein	-0.308866
1	DREV1	CGI-81 protein	-0.308901
1	DNASE1L3	deoxyribonuclease I-like 3	-0.309107
1	SEC24A	SEC24 related gene family, member A (S. cerevisiae)	-0.309213
1	PRO2405	hypothetical protein PRO2405	-0.30925
1	NXF3	nuclear RNA export factor 3	-0.309275
1	ATOX1	ATX1 antioxidant protein 1 homolog (yeast)	-0.309349
1	FLJ10849	hypothetical protein FLJ10849	-0.309394
1	MGC3251	hypothetical protein MGC3251	-0.309436
1	DKFZP564G092	DKFZP564G092 protein	-0.309614
1	BAZ2A	bromodomain adjacent to zinc finger domain, 2A	-0.309671
1	LASS2	LAG1 longevity assurance homolog 2 (S. cerevisiae)	-0.309775
1	OGT	O-linked N-acetylglucosamine (GlcNAc) transferase (UDP-N-acetylglucosamine:polypeptide-N-acetylglucosaminyl transferase)	-0.309783
1	OCLN	occludin	-0.309848
1	HSPC019	HSPC019 protein	-0.309891
1	SNAPC3	small nuclear RNA activating complex, polypeptide 3, 50kDa	-0.309952
1	TDE1	tumor differentially expressed 1	-0.310053
1	CIAO1	WD40 protein Ciao1	-0.31017
1	PRG2	proteoglycan 2, bone marrow (natural killer cell activator, eosinophil granule major basic protein)	-0.310172
1	PMCHL1	pro-melanin-concentrating hormone-like 1	-0.310198
1	GCLC	glutamate-cysteine ligase, catalytic subunit	-0.310259
1	GATA3	GATA binding protein 3	-0.310322
1	AMMECR1	Alport syndrome, mental retardation, midface hypoplasia and elliptocytosis chromosomal region, gene 1	-0.310385
1	LOC51639	CGI-110 protein	-0.310903
1	DDX3	DEAD/H (Asp-Glu-Ala-Asp/His) box polypeptide 3	-0.311018
1	PDCL	phosducin-like	-0.311219
1	DDX24	DEAD/H (Asp-Glu-Ala-Asp/His) box polypeptide 24	-0.311418
1	HS3ST2	heparan sulfate (glucosamine) 3-O-sulfotransferase 2	-0.311443
1	KIAA0378	KIAA0378 protein	-0.311447
1	MRPL13	mitochondrial ribosomal protein L13	-0.311584
1	FLJ13213	hypothetical protein FLJ13213	-0.311728
1	MARK4	MAP/microtubule affinity-regulating kinase 4	-0.3118
1	ARHB	ras homolog gene family, member B	-0.312121
1	TNFRSF12	tumor necrosis factor receptor superfamily, member 12 (translocating chain-association membrane protein)	-0.312127
1	COL5A2	collagen, type V, alpha 2	-0.312153
1	SLC25A12	solute carrier family 25 (mitochondrial carrier, Aralar), member 12	-0.312154
1	RFC4	replication factor C (activator 1) 4, 37kDa	-0.312176
1	WDR7	WD repeat domain 7	-0.312187
1	JAK1	Janus kinase 1 (a protein tyrosine kinase)	-0.312295
1	C20orf104	chromosome 20 open reading frame 104	-0.312313
1	CNTNAP2	contactin associated protein-like 2	-0.31239
1	MGC17301	hypothetical protein MGC17301	-0.312429
1	WFDC1	WAP four-disulfide core domain 1	-0.312656
1	SNURF	SNRPN upstream reading frame	-0.312684
1	FLJ22175	hypothetical protein FLJ22175	-0.312688
1	FLJ13490	hypothetical protein FLJ13490	-0.313085
1	IRS1	insulin receptor substrate 1	-0.313106
1	C20orf3	chromosome 20 open reading frame 3	-0.313118
1	GUK1	guanylate kinase 1	-0.313132
1	GNPAT	glyceronephosphate O-acyltransferase	-0.313141
1	FLJ11618	hypothetical protein FLJ11618	-0.313277
1	MGC14327	hypothetical protein MGC14327	-0.313294
1	COL4A5	collagen, type IV, alpha 5 (Alport syndrome)	-0.313344
1	MAF1	homolog of yeast MAF1	-0.313344
1	MNAB	membrane-associated nucleic acid binding protein	-0.313383
1	LOC129401	mitotic phosphoprotein 44	-0.313508
1	MGC4825	hypothetical protein MGC4825	-0.313635
1	MAN1A2	mannosidase, alpha, class 1A, member 2	-0.313778
1	MLC1SA	myosin light chain 1 slow a	-0.313855
1	ZNF37A	zinc finger protein 37a (KOX 21)	-0.313931
1	PIP5K1B	phosphatidylinositol-4-phosphate 5-kinase, type I, beta	-0.314048
1	AGXT2L1	alanine-glyoxylate aminotransferase 2-like 1	-0.314155
1	LOC54103	hypothetical protein LOC54103	-0.314179
1	RNF2	ring finger protein 2	-0.314255
1	SERPINC1	serine (or cysteine) proteinase inhibitor, clade C (antithrombin), member 1	-0.314257
1	RIN1	Ras and Rab interactor 1	-0.314317
1	YWHAQ	tyrosine 3-monooxygenase/tryptophan 5-monooxygenase activation protein, theta polypeptide	-0.314336
1	DDX28	DEAD/H (Asp-Glu-Ala-Asp/His) box polypeptide 28	-0.314442
[truncated: 72,497 more rows]
