# Supplementary material for: Applying unmixing to gene expression data for tumor phylogeny inference
Source: BMC Bioinformatics. 2010 Jan 20;11:42. doi: 10.1186/1471-2105-11-42 (PMC2823708; doi:10.1186/1471-2105-11-42)
Supplement: Additional file 2 — Marker genes for the lung cancer six-component inference. This supplementary table provides relative expression levels inferred for each annotated microarray probe for the Jones et al. lung cancer data set for each of the six inferred mixture components. Columns of the table correspond to the component number, the gene ID, gene description, and relative expression level. Values are sorted by component and in decreasing order of relative expression level within each component. [file 1471-2105-11-42-S2.CSV]

Component	Gene Name	Gene Description	Relative Expression
1	KIAA0680	KIAA0680 gene product	24.9122
1	STK11IP	serine/threonine kinase 11 interacting protein	23.6051
1	RAB13	RAB13, member RAS oncogene family	23.4856
1	KIAA0410	KIAA0410 gene product	21.3413
1	MGC1934	hypothetical protein MGC1934	20.2853
1	ERBB2IP	erbb2 interacting protein	17.9959
1	MGC40411	hypothetical protein MGC40411	15.92
1	ANKH	ankylosis, progressive homolog (mouse)	14.8067
1	MDS025	hypothetical protein MDS025	14.7413
1	MAGED2	melanoma antigen, family D, 2	14.6455
1	CALB1	calbindin 1, 28kDa	13.9865
1	IL4I1	interleukin 4 induced 1	13.7915
1	ITIH1	inter-alpha (globulin) inhibitor, H1 polypeptide	13.6828
1	GORASP2	golgi reassembly stacking protein 2, 55kDa	13.6534
1	APG12L	APG12 autophagy 12-like (S. cerevisiae)	13.5866
1	PIK3R3	phosphoinositide-3-kinase, regulatory subunit, polypeptide 3 (p55, gamma)	13.5809
1	LOC115548	hypothetical protein BC014311	13.4313
1	DKFZp434J0226	hypothetical gene DKFZp434J0226	13.4235
1	PEAS	testis intracellular mediator protein	13.3653
1	LAP1B	DKFZP586G011 protein	13.3325
1	MGC15937	similar to RIKEN cDNA 0610008P16 gene	13.1006
1	TES	testis derived transcript (3 LIM domains)	13.0245
1	D2S448	Melanoma associated gene	12.855
1	MRPS25	mitochondrial ribosomal protein S25	12.6903
1	FLJ20421	hypothetical protein FLJ20421	12.4865
1	KIAA0614	KIAA0614 protein	12.4609
1	ZNF185	zinc finger protein 185 (LIM domain)	12.23
1	FLJ20651	hypothetical protein FLJ20651	12.2189
1	PGK1	phosphoglycerate kinase 1	11.7536
1	SRI	sorcin	11.5868
1	PCDH20	protocadherin 20	11.2222
1	FLJ38708	hypothetical protein FLJ38708	10.9021
1	FLJ25421	hypothetical protein FLJ25421	10.6709
1	LRPPRC	leucine-rich PPR-motif containing	10.583
1	UQCRC2	ubiquinol-cytochrome c reductase core protein II	10.5415
1	SNRPD3	small nuclear ribonucleoprotein D3 polypeptide 18kDa	10.3435
1	SSBP3	single stranded DNA binding protein 3	10.0972
1	MAPK7	mitogen-activated protein kinase 7	10.0937
1	HSF2BP	heat shock transcription factor 2 binding protein	9.82553
1	COG7	component of oligomeric golgi complex 7	9.78983
1	IRTA1	immunoglobulin superfamily receptor translocation associated 1	9.3391
1	DSP	desmoplakin (DPI, DPII)	9.33425
1	DKFZp434A2417	endozepine-related protein precursor	9.18939
1	FLJ20725	hypothetical protein FLJ20725	9.10281
1	TRPM7	transient receptor potential cation channel, subfamily M, member 7	8.9449
1	FARP1	FERM, RhoGEF (ARHGEF) and pleckstrin domain protein 1 (chondrocyte-derived)	8.92554
1	FLJ12787	hypothetical protein FLJ12787	8.86386
1	NPR1	natriuretic peptide receptor A/guanylate cyclase A (atrionatriuretic peptide receptor A)	8.85509
1	POT1	protection of telomeres 1	8.8241
1	EN2	engrailed homolog 2	8.806
1	MAP3K1	mitogen-activated protein kinase kinase kinase 1	8.79189
1	MGC16824	esophageal cancer associated protein	8.76001
1	DKFZP434A236	DKFZP434A236 protein	8.71605
1	MAK	male germ cell-associated kinase	8.63715
1	KIAA0626	KIAA0626 gene product	8.57494
1	LIG4	ligase IV, DNA, ATP-dependent	8.53611
1	KIAA0626	KIAA0626 gene product	8.51959
1	KIAA1205	KIAA1205 protein	8.42976
1	FLJ10388	hypothetical protein FLJ10388	8.42136
1	KIAA1543	KIAA1543 protein	8.38626
1	FLJ11220	hypothetical protein FLJ11220	8.3514
1	STK11	serine/threonine kinase 11 (Peutz-Jeghers syndrome)	8.31063
1	KIAA0339	KIAA0339 gene product	8.25961
1	MAP3K7IP2	mitogen-activated protein kinase kinase kinase 7 interacting protein 2	8.22488
1	WHIP	Werner helicase interacting protein	8.19762
1	MLL3	myeloid/lymphoid or mixed-lineage leukemia3	8.17468
1	SPRR2C	small proline-rich protein 2C	8.11966
1	FLJ20511	hypothetical protein FLJ20511	8.0964
1	CNOT6L	CCR4-NOT transcription complex, subunit 6-like	8.07637
1	MYT1L	myelin transcription factor 1-like	8.00743
1	MRPL37	mitochondrial ribosomal protein L37	7.98935
1	FACL5	fatty-acid-Coenzyme A ligase, long-chain 5	7.94832
1	MYO15BP	myosin XVB pseudogene	7.94095
1	LOXL2	lysyl oxidase-like 2	7.86216
1	TRAF1	TNF receptor-associated factor 1	7.80727
1	FASN	fatty acid synthase	7.73551
1	BM036	uncharacterized bone marrow protein BM036	7.70088
1	NRAP	nebulin-related anchoring protein	7.66214
1	DKFZP434B103	DKFZP434B103 protein	7.63494
1	SATB1	special AT-rich sequence binding protein 1 (binds to nuclear matrix/scaffold-associating DNA's)	7.62738
1	FLJ10737	hypothetical protein FLJ10737	7.60212
1	SENP8	sentrin/SUMO-specific protease SENP8	7.49754
1	DKFZP434F122	DKFZP434F122 protein	7.42904
1	FLJ12671	hypothetical protein FLJ12671	7.22813
1	KIAA0342	KIAA0342 gene product	7.22134
1	TNFRSF8	tumor necrosis factor receptor superfamily, member 8	7.18514
1	ARIH2	ariadne homolog 2 (Drosophila)	7.18401
1	RAB3A	RAB3A, member RAS oncogene family	7.12473
1	LANP-L	lecuine-rich acidic protein-like protein	7.08958
1	MNAB	membrane-associated nucleic acid binding protein	7.0875
1	C8orf13	reserved	7.05304
1	CDC25A	cell division cycle 25A	7.04809
1	SRP9	signal recognition particle 9kDa	7.03313
1	ABCA2	ATP-binding cassette, sub-family A (ABC1), member 2	7.02305
1	PCSK7	proprotein convertase subtilisin/kexin type 7	6.99596
1	TSGA2	testes specific A2 homolog (mouse)	6.98802
1	H_GS165L15.1	cAMP response element-binding protein CRE-BPa	6.97562
1	FLJ22283	hypothetical protein FLJ22283	6.96105
1	ZNF198	zinc finger protein 198	6.94303
1	MTHFD1	methylenetetrahydrofolate dehydrogenase (NADP+ dependent), methenyltetrahydrofolate cyclohydrolase, formyltetrahydrofolate synthetase	6.92883
1	DKFZp762L0311	hypothetical protein DKFZp762L0311	6.89471
1	NNAT	neuronatin	6.87538
1	NSG-X	brain and nasopharyngeal carcinoma susceptibility protein	6.79675
1	PSIP2	PC4 and SFRS1 interacting protein 2	6.74561
1	AKAP10	A kinase (PRKA) anchor protein 10	6.73633
1	FLJ14621	hypothetical protein FLJ14621	6.73571
1	TREM1	triggering receptor expressed on myeloid cells 1	6.70214
1	ATP9A	ATPase, Class II, type 9A	6.69854
1	CCL18	chemokine (C-C motif) ligand 18 (pulmonary and activation-regulated)	6.6251
1	RLN1	relaxin 1 (H1)	6.57925
1	LOC57406	lipase protein	6.57765
1	KIAA0102	KIAA0102 gene product	6.49671
1	ILF1	interleukin enhancer binding factor 1	6.48845
1	MCM3AP	MCM3 minichromosome maintenance deficient 3 (S. cerevisiae) associated protein	6.48619
1	LOC85026	AD038	6.48175
1	PDCD4	programmed cell death 4 (neoplastic transformation inhibitor)	6.47766
1	FCN1	ficolin (collagen/fibrinogen domain containing) 1	6.45916
1	SCRG1	scrapie responsive protein 1	6.45352
1	PODXL	podocalyxin-like	6.45267
1	DKFZP564B167	DKFZP564B167 protein	6.42547
1	CRYZL1	crystallin, zeta (quinone reductase)-like 1	6.37357
1	CLN2	ceroid-lipofuscinosis, neuronal 2, late infantile (Jansky-Bielschowsky disease)	6.31004
1	ShrmL	Shroom-related protein	6.27442
1	FLJ14813	hypothetical protein FLJ14813	6.23877
1	FGG	fibrinogen, gamma polypeptide	6.22728
1	LSR7	lipopolysaccharide specific response-7 protein	6.19312
1	ZDHHC6	zinc finger, DHHC domain containing 6	6.18367
1	FLJ32786	hypothetical protein FLJ32786	6.10791
1	PDE6G	phosphodiesterase 6G, cGMP-specific, rod, gamma	6.09662
1	ATP8A2	ATPase, aminophospholipid transporter-like, Class I, type 8A, member 2	6.08503
1	RIL	LIM domain protein	6.00905
1	ATP8A2	ATPase, aminophospholipid transporter-like, Class I, type 8A, member 2	6.00383
1	DSCR10	Down syndrome critical region gene 10	5.99588
1	GSTM3	glutathione S-transferase M3 (brain)	5.99034
1	USP8	ubiquitin specific protease 8	5.98134
1	KIAA0998	KIAA0998 protein	5.97077
1	CNIL	cornichon-like	5.93432
1	RCOR	REST corepressor	5.91344
1	PTPN23	protein tyrosine phosphatase, non-receptor type 23	5.8988
1	C8A	complement component 8, alpha polypeptide	5.87188
1	FLJ22344	hypothetical protein FLJ22344	5.8627
1	KIAA0750	KIAA0750 gene product	5.85284
1	SEMA3F	sema domain, immunoglobulin domain (Ig), short basic domain, secreted, (semaphorin) 3F	5.84657
1	FLJ23476	hypothetical protein FLJ23476	5.84162
1	NDRG2	NDRG family member 2	5.82843
1	FLJ21908	hypothetical protein FLJ21908	5.80045
1	ZIN	zinedin	5.79404
1	CD28	CD28 antigen (Tp44)	5.78614
1	FYN	FYN oncogene related to SRC, FGR, YES	5.77584
1	NUDT4P2	nudix (nucleoside diphosphate linked moiety X)-type motif 4 pseudogene 2	5.77243
1	KRT1	keratin 1 (epidermolytic hyperkeratosis)	5.75299
1	LAMA4	laminin, alpha 4	5.72906
1	FLJ39075	hypothetical protein FLJ39075	5.71466
1	CABP1	calcium binding protein 1 (calbrain)	5.70485
1	AMOTL2	angiomotin like 2	5.69055
1	FLJ13352	hypothetical protein FLJ13352	5.68401
1	LOC90379	hypothetical protein BC002926	5.67285
1	CKIP-1	CK2 interacting protein 1; HQ0024c protein	5.66723
1	SUCLA2	succinate-CoA ligase, ADP-forming, beta subunit	5.63687
1	H-L(3)MBT	lethal (3) malignant brain tumor l(3)mbt protein (Drosophila) homolog	5.60141
1	TIMP2	tissue inhibitor of metalloproteinase 2	5.57887
1	FDPS	farnesyl diphosphate synthase (farnesyl pyrophosphate synthetase, dimethylallyltranstransferase, geranyltranstransferase)	5.56654
1	RALB	v-ral simian leukemia viral oncogene homolog B (ras related; GTP binding protein)	5.55308
1	MBLL39	muscleblind-like protein MBLL39	5.47719
1	ETV6	ets variant gene 6 (TEL oncogene)	5.43774
1	CHIT1	chitinase 1 (chitotriosidase)	5.4326
1	FLJ11806	hypothetical protein FLJ11806	5.4241
1	FLJ10188	hypothetical protein FLJ10188	5.40379
1	DUSP12	dual specificity phosphatase 12	5.38819
1	ELOVL4	elongation of very long chain fatty acids (FEN1/Elo2, SUR4/Elo3, yeast)-like 4	5.37382
1	CDC27	cell division cycle 27	5.35395
1	AMY2B	amylase, alpha 2B; pancreatic	5.35283
1	RNF32	ring finger protein 32	5.34021
1	LOC54103	hypothetical protein LOC54103	5.31173
1	ALDH1B1	aldehyde dehydrogenase 1 family, member B1	5.29607
1	DKFZp586C0721	hypothetical protein DKFZp586C0721	5.29308
1	LOC51026	CGI-141 protein	5.27158
1	F2RL1	coagulation factor II (thrombin) receptor-like 1	5.25707
1	BARX1	BarH-like homeobox 1	5.24498
1	MAN2C1	mannosidase, alpha, class 2C, member 1	5.2421
1	LOC59346	PDZ-LIM protein mystique	5.22149
1	CENPA	centromere protein A, 17kDa	5.21904
1	C6orf37	chromosome 6 open reading frame 37	5.18274
1	KIAA1260	neuroligin	5.09102
1	TCL6	T-cell leukemia/lymphoma 6	5.07412
1	MGC29898	hypothetical protein MGC29898	5.06195
1	GNG4	guanine nucleotide binding protein 4	5.04269
1	NME5	non-metastatic cells 5, protein expressed in (nucleoside-diphosphate kinase)	5.02358
1	KIAA0555	KIAA0555 gene product	5.00695
1	COL3A1	collagen, type III, alpha 1 (Ehlers-Danlos syndrome type IV, autosomal dominant)	5.00067
1	CHUK	conserved helix-loop-helix ubiquitous kinase	4.99634
1	LOC51182	likely ortholog of mouse heat shock protein, 70 kDa 4	4.98443
1	KIAA1337	KIAA1337 protein	4.94962
1	SIP	Siah-interacting protein	4.93994
1	EIF2AK3	eukaryotic translation initiation factor 2-alpha kinase 3	4.93402
1	MGC20486	hypothetical protein MGC20486	4.91759
1	RPS8	ribosomal protein S8	4.9049
1	DLG5	discs, large (Drosophila) homolog 5	4.90275
1	KIAA0582	KIAA0582 protein	4.8945
1	M17S2	membrane component, chromosome 17, surface marker 2 (ovarian carcinoma antigen CA125)	4.88229
1	RGS12	regulator of G-protein signalling 12	4.88174
1	HLA-DRB1	major histocompatibility complex, class II, DR beta 1	4.87805
1	PLD2	phospholipase D2	4.85685
1	FLJ23338	importin 4	4.84376
1	FLJ21126	hypothetical protein FLJ21126	4.83852
1	CDIPT	CDP-diacylglycerol--inositol 3-phosphatidyltransferase (phosphatidylinositol synthase)	4.83126
1	FLJ20859	hypothetical protein FLJ20859	4.82794
1	RBM6	RNA binding motif protein 6	4.81528
1	acmsd	2-amino-3-carboxymuconate-6-semialdehyde decarboxylase	4.79799
1	FALZ	fetal Alzheimer antigen	4.79722
1	XPC	xeroderma pigmentosum, complementation group C	4.78901
1	SNRPD1	small nuclear ribonucleoprotein D1 polypeptide 16kDa	4.78716
1	RFC3	replication factor C (activator 1) 3, 38kDa	4.78651
1	LOC51290	CDA14	4.76673
1	ECEL1	endothelin converting enzyme-like 1	4.75894
1	BIN3	bridging integrator 3	4.75497
1	DAF	decay accelerating factor for complement (CD55, Cromer blood group system)	4.73736
1	KIAA0506	KIAA0506 protein	4.73416
1	CDA	cytidine deaminase	4.71827
1	SRPK2	SFRS protein kinase 2	4.70401
1	SH3BGRL	SH3 domain binding glutamic acid-rich protein like	4.69064
1	ATP5J2	ATP synthase, H+ transporting, mitochondrial F0 complex, subunit f, isoform 2	4.68342
1	CRYBB1	crystallin, beta B1	4.67913
1	SERPINB8	serine (or cysteine) proteinase inhibitor, clade B (ovalbumin), member 8	4.67866
1	RDX	radixin	4.67044
1	FMOD	fibromodulin	4.66324
1	PP2447	hypothetical protein PP2447	4.65008
1	15-Sep	15 kDa selenoprotein	4.63383
1	DLGAP2	discs, large (Drosophila) homolog-associated protein 2	4.62549
1	PRSS8	protease, serine, 8 (prostasin)	4.6217
1	FLJ20277	O-linked mannose beta1,2-N-acetylglucosaminyltransferase	4.60459
1	GLUD1	glutamate dehydrogenase 1	4.58111
1	TLL2	tolloid-like 2	4.57773
1	KIAA1909	KIAA1909 protein	4.57557
1	DKFZP566C134	DKFZP566C134 protein	4.5667
1	TIGA1	TIGA1	4.54606
1	ODZ2	odd Oz/ten-m homolog 2 (Drosophila, mouse)	4.53478
1	FLJ21269	hypothetical protein FLJ21269	4.5343
1	CYP2C9	cytochrome P450, subfamily IIC (mephenytoin 4-hydroxylase), polypeptide 9	4.53284
1	FLJ21865	endo-beta-N-acetylglucosaminidase	4.49404
1	MGC14327	hypothetical protein MGC14327	4.48528
1	FLJ14825	hypothetical protein FLJ14825	4.46495
1	TUCAN	tumor up-regulated CARD-containing antagonist of caspase nine	4.45923
1	TCF20	transcription factor 20 (AR1)	4.45679
1	PNUTL2	peanut-like 2 (Drosophila)	4.45369
1	TRIM10	tripartite motif-containing 10	4.4306
1	RAD23B	RAD23 homolog B (S. cerevisiae)	4.41649
1	FLJ20257	hypothetical protein FLJ20257	4.41064
1	ALG5	Alg5, S. cerevisiae, homolog of	4.40926
1	DKFZp667O2416	hypothetical protein DKFZp667O2416	4.40452
1	SLC26A8	solute carrier family 26, member 8	4.40148
1	HSOBRGRP	leptin receptor gene-related protein	4.38937
1	FLJ10895	hypothetical protein FLJ10895	4.38685
1	KIAA0923	KIAA0923 protein	4.38462
1	MASP1	mannan-binding lectin serine protease 1 (C4/C2 activating component of Ra-reactive factor)	4.38336
1	NCOR1	nuclear receptor co-repressor 1	4.36869
1	FOXE3	forkhead box E3	4.36378
1	MGC11034	hypothetical protein MGC11034	4.33997
1	ICB-1	basement membrane-induced gene	4.33618
1	ALDH1B1	aldehyde dehydrogenase 1 family, member B1	4.33445
1	HUMMLC2B	(clone PWHLC2-24) myosin light chain 2	4.33273
1	SYP	synaptophysin	4.32618
1	LOC112869	hypothetical protein BC011981	4.31666
1	CTBP1	C-terminal binding protein 1	4.30398
1	PAIP1	polyadenylate binding protein-interacting protein 1	4.2998
1	CPEB1	cytoplasmic polyadenylation element binding protein	4.29378
1	ASPH	aspartate beta-hydroxylase	4.28383
1	RPS8	ribosomal protein S8	4.28376
1	NCUBE1	non-canonical ubquitin conjugating enzyme 1	4.26447
1	KPNA6	karyopherin alpha 6 (importin alpha 7)	4.25382
1	LOC51194	Ran binding protein 11	4.24447
1	MSH5	mutS homolog 5 (E. coli)	4.23367
1	HRB2	HIV-1 rev binding protein 2	4.23352
1	MY014	hypothetical protein My014	4.22584
1	TINAG	tubulointerstitial nephritis antigen	4.22366
1	LOC56920	semaphorin sem2	4.21238
1	FLJ10326	hypothetical protein FLJ10326	4.21223
1	ATF7	activating transcription factor 7	4.20913
1	KIAA1214	KIAA1214 protein	4.20666
1	FLJ21313	hypothetical protein FLJ21313	4.17105
1	TRIM33	tripartite motif-containing 33	4.16308
1	MGC4126	hypothetical protein MGC4126	4.1629
1	LOC51285	Ris	4.16138
1	KIAA0790	KIAA0790 protein	4.1602
1	CCNG2	cyclin G2	4.15559
1	OTOR	otoraplin	4.13966
1	FLJ22457	hypothetical protein FLJ22457	4.12353
1	GPX2	glutathione peroxidase 2 (gastrointestinal)	4.11952
1	JM5	JM5 protein	4.11722
1	SLC22A6	solute carrier family 22 (organic anion transporter), member 6	4.11646
1	FLJ20772	hypothetical protein FLJ20772	4.10603
1	ZNF263	zinc finger protein 263	4.10324
1	FLJ22625	hypothetical protein FLJ22625	4.09016
1	MGC12458	hypothetical protein MGC12458	4.08842
1	LW-1	LW-1	4.07971
1	MTVR1	Mouse Mammary Turmor Virus Receptor homolog 1	4.0753
1	FLJ23790	hypothetical protein FLJ23790	4.0708
1	OSBPL2	oxysterol binding protein-like 2	4.06229
1	DKFZP434I092	DKFZP434I092 protein	4.05887
1	GAD1	glutamate decarboxylase 1 (brain, 67kDa)	4.05655
1	CD74	CD74 antigen (invariant polypeptide of major histocompatibility complex, class II antigen-associated)	4.05216
1	NAG	neuroblastoma-amplified protein	4.05212
1	LRRFIP2	leucine rich repeat (in FLII) interacting protein 2	4.04203
1	LOC51285	Ris	4.03766
1	MY038	hypothetical brain protein my038	4.02323
1	OGFR	opioid growth factor receptor	4.02208
1	GOLGIN-67	golgin-67	4.02162
1	TNFAIP3	tumor necrosis factor, alpha-induced protein 3	4.01071
1	FLJ10462	hypothetical protein FLJ10462	4.00336
1	TG737	Probe hTg737 (polycystic kidney disease, autosomal recessive, in)	3.99449
1	GALNT7	UDP-N-acetyl-alpha-D-galactosamine:polypeptide N-acetylgalactosaminyltransferase 7	3.99299
1	Kv11.1	voltage-gated potassium channel Kv11.1	3.97819
1	FLJ13952	hypothetical protein FLJ13952	3.97346
1	KLK11	kallikrein 11	3.97022
1	KIAA0339	KIAA0339 gene product	3.9661
1	FLJ32771	hypothetical protein FLJ32771	3.95473
1	DNCH1	dynein, cytoplasmic, heavy polypeptide 1	3.95469
1	SLC38A2	solute carrier family 38, member 2	3.93142
1	CIP29	cytokine induced protein 29 kDa	3.91743
1	TNFRSF10B	tumor necrosis factor receptor superfamily, member 10b	3.91285
1	FLJ32746	hypothetical protein FLJ32746	3.90766
1	FLJ31425	hypothetical protein FLJ31425	3.90375
1	KIAA1870	KIAA1870 protein	3.89454
1	APOC3	apolipoprotein C-III	3.88938
1	DKFZp761O17121	hypothetical protein DKFZp761O17121	3.88906
1	KIAA1492	KIAA1492 protein	3.88179
1	BCAT2	branched chain aminotransferase 2, mitochondrial	3.88045
1	CHORDC1	cysteine and histidine-rich domain (CHORD)-containing, zinc binding protein 1	3.87566
1	MYO5B	myosin VB	3.87266
1	NT5C	5',3'-nucleotidase, cytosolic	3.86294
1	AQP1	aquaporin 1 (channel-forming integral protein, 28kDa)	3.8618
1	FLJ14624	hypothetical protein FLJ14624	3.83585
1	NET-6	transmembrane 4 superfamily member tetraspan NET-6	3.83571
1	IFI16	interferon, gamma-inducible protein 16	3.82741
1	WBSCR14	Williams Beuren syndrome chromosome region 14	3.81833
1	C20orf155	chromosome 20 open reading frame 155	3.80436
1	ORC6L	origin recognition complex, subunit 6 homolog-like (yeast)	3.80088
1	CYP3A7	cytochrome P450, subfamily IIIA, polypeptide 7	3.80013
1	LOC151568	hypothetical protein BC009491	3.78761
1	DAPK2	death-associated protein kinase 2	3.78605
1	AGXT	alanine-glyoxylate aminotransferase (oxalosis I; hyperoxaluria I; glycolicaciduria; serine-pyruvate aminotransferase)	3.78005
1	FLJ12598	hypothetical protein FLJ12598	3.77724
1	PDX1	Pyruvate dehydrogenase complex, lipoyl-containing component X; E3-binding protein	3.77545
1	PSMB5	proteasome (prosome, macropain) subunit, beta type, 5	3.76903
1	SNRPF	small nuclear ribonucleoprotein polypeptide F	3.76253
1	CLCN4	chloride channel 4	3.76242
1	RSU1	Ras suppressor protein 1	3.75919
1	FLJ23045	hypothetical protein FLJ23045	3.75852
1	baz1b.2	bromodomain adjacent to zinc finger domain, 1B	3.75349
1	AMHR2	anti-Mullerian hormone receptor, type II	3.75087
1	MY014	hypothetical protein My014	3.7489
1	FLJ10898	KIAA1685 protein	3.74152
1	MTMR9	myotubularin related protein 9	3.73732
1	MFN2	mitofusin 2	3.7363
1	FLJ39957	hypothetical protein FLJ39957	3.72951
1	HOXA7	homeo box A7	3.71748
1	CREM	cAMP responsive element modulator	3.71568
1	PMS2L9	postmeiotic segregation increased 2-like 9	3.70622
1	EFA6R	ADP-ribosylation factor guanine nucleotide factor 6	3.69392
1	MAF1	homolog of yeast MAF1	3.68685
1	HIF1AN	hypoxia-inducible factor 1, alpha subunit inhibitor	3.68275
1	ATP6V1B2	ATPase, H+ transporting, lysosomal 56/58kDa, V1 subunit B, isoform 2	3.67977
1	PTAFR	platelet-activating factor receptor	3.66972
1	SMARCD2	SWI/SNF related, matrix associated, actin dependent regulator of chromatin, subfamily d, member 2	3.66909
1	TCEB1	transcription elongation factor B (SIII), polypeptide 1 (15kDa, elongin C)	3.66761
1	LOC145957	neuregulin 4	3.66346
1	CHDH	choline dehydrogenase	3.66033
1	LPXN	leupaxin	3.65819
1	ID2	inhibitor of DNA binding 2, dominant negative helix-loop-helix protein	3.65011
1	OSBPL10	oxysterol binding protein-like 10	3.6491
1	FLJ12891	hypothetical protein FLJ12891	3.64703
1	C14orf1	chromosome 14 open reading frame 1	3.64544
1	ARS2	arsenate resistance protein ARS2	3.64481
1	FLJ20958	hypothetical protein FLJ20958	3.64244
1	FLJ20716	hypothetical protein FLJ20716	3.64061
1	HOOK3	hook3 protein	3.62994
1	SH2D1A	SH2 domain protein 1A, Duncan's disease (lymphoproliferative syndrome)	3.62939
1	LOC54505	hypothetical protein LOC54505	3.62895
1	BET3	similar to yeast BET3 (S. cerevisiae)	3.62358
1	DOCK2	dedicator of cyto-kinesis 2	3.61352
1	FLJ35867	hypothetical protein FLJ35867	3.60525
1	GNAL	guanine nucleotide binding protein (G protein), alpha activating activity polypeptide, olfactory type	3.59382
1	POP3	popeye protein 3	3.58912
1	ALS2CR3	amyotrophic lateral sclerosis 2 (juvenile) chromosome region, candidate 3	3.58694
1	ZDHHC2	zinc finger, DHHC domain containing 2	3.58679
1	PB1	polybromo 1	3.58294
1	MAEA	macrophage erythroblast attacher	3.58244
1	C1orf2	chromosome 1 open reading frame 2	3.57528
1	TNFSF9	tumor necrosis factor (ligand) superfamily, member 9	3.5752
1	COL6A2	collagen, type VI, alpha 2	3.57417
1	A2LP	ataxin 2 related protein	3.57077
1	AD037	AD037 protein	3.5609
1	GTF2A1	general transcription factor IIA, 1, 19/37kDa	3.55409
1	RNPC1	RNA-binding region (RNP1, RRM) containing 1	3.54614
1	DNALI1	dynein, axonemal, light intermediate polypeptide 1	3.5446
1	FLJ25785	hypothetical protein FLJ25785	3.53795
1	DKFZP434D1335	DKFZP434D1335 protein	3.53386
1	FLJ10154	hypothetical protein FLJ10154	3.5335
1	LOC51207	protein phosphatase	3.53129
1	LSM1	Lsm1 protein	3.52882
1	ARIH1	ariadne homolog, ubiquitin-conjugating enzyme E2 binding protein, 1 (Drosophila)	3.52579
1	CD6	CD6 antigen	3.51334
1	FLJ11806	hypothetical protein FLJ11806	3.51124
1	TSLL2	TSLC1-like 2	3.50492
1	BRIX	BRIX	3.48943
1	CEP1	centrosomal protein 1	3.48522
1	ELAVL3	ELAV (embryonic lethal, abnormal vision, Drosophila)-like 3 (Hu antigen C)	3.48223
1	ACN	apoptotic chromatin condensation inducer in the nucleus	3.47488
1	PCTK1	PCTAIRE protein kinase 1	3.46379
1	NPC1	Niemann-Pick disease, type C1	3.45422
1	MAPK3	mitogen-activated protein kinase 3	3.44996
1	DLX4	distal-less homeobox 4	3.4463
1	ACY-3	aspartoacylase-3	3.44473
1	CHMP1.5	CHMP1.5 protein	3.44185
1	LOC51312	mitochondrial solute carrier	3.43818
1	KIAA0675	KIAA0675 gene product	3.43067
1	COX15	COX15 homolog, cytochrome c oxidase assembly protein (yeast)	3.42681
1	KIAA1543	KIAA1543 protein	3.42518
1	CDC2L5	cell division cycle 2-like 5 (cholinesterase-related cell division controller)	3.42165
1	PDP	pyruvate dehydrogenase phosphatase	3.41669
1	LOC51266	C-type lectin-like receptor-2	3.40542
1	dJ55C23.6	dJ55C23.6 gene	3.38647
1	MGC2747	hypothetical protein MGC2747	3.37798
1	OSGEP	O-sialoglycoprotein endopeptidase	3.37
1	CD58	CD58 antigen, (lymphocyte function-associated antigen 3)	3.36824
1	HMGB3	high-mobility group box 3	3.36469
1	Magmas	mitochondria-associated protein involved in granulocyte-macrophage colony-stimulating factor signal transduction	3.36143
1	KIAA1128	KIAA1128 protein	3.3242
1	FABP1	fatty acid binding protein 1, liver	3.32186
1	ALDH3A2	aldehyde dehydrogenase 3 family, member A2	3.31568
1	GGT1	gamma-glutamyltransferase 1	3.31508
1	SCOP	SCN Circadian Oscillatory Protein (SCOP)	3.30546
1	CDH8	cadherin 8, type 2	3.2935
1	RPL17	ribosomal protein L17	3.2925
1	SELB	elongation factor for selenoprotein translation	3.29049
1	SAP30	sin3-associated polypeptide, 30kDa	3.28182
1	DKFZP564P1916	DKFZP564P1916 protein	3.27518
1	FLJ00007	hypothetical protein FLJ00007	3.2731
1	BTK	Bruton agammaglobulinemia tyrosine kinase	3.2678
1	C9orf9	chromosome 9 open reading frame 9	3.26746
1	PRO2730	hypothetical protein PRO2730	3.24554
1	GALNT1	UDP-N-acetyl-alpha-D-galactosamine:polypeptide N-acetylgalactosaminyltransferase 1 (GalNAc-T1)	3.24365
1	TIP-1	Tax interaction protein 1	3.23416
1	PDCD5	programmed cell death 5	3.22583
1	SCEL	sciellin	3.2255
1	YME1L1	YME1-like 1 (S. cerevisiae)	3.22435
1	PPP1R1B	protein phosphatase 1, regulatory (inhibitor) subunit 1B (dopamine and cAMP regulated phosphoprotein, DARPP-32)	3.2209
1	MGC3123	hypothetical protein MGC3123	3.21796
1	FLJ20312	hypothetical protein FLJ20312	3.21522
1	KIAA0073	KIAA0073 protein	3.2146
1	FLJ14502	TRAF4 associated factor 1	3.21366
1	SRA1	steroid receptor RNA activator 1	3.21053
1	MDS031	uncharacterized hematopoietic stem/progenitor cells protein MDS031	3.20873
1	FLJ12934	likely ortholog of mouse actin-related protein 8 homolog (S. cerevisiae)	3.19629
1	TP53BP1	tumor protein p53 binding protein, 1	3.18208
1	SLC2A5	solute carrier family 2 (facilitated glucose/fructose transporter), member 5	3.17616
1	FLJ13194	hypothetical protein FLJ13194	3.1751
1	SYTL3	synaptotagmin-like 3	3.17406
1	DKFZP761M1511	hypothetical protein DKFZP761M1511	3.17026
1	FLJ20373	hypothetical protein FLJ20373	3.1697
1	PSG5	pregnancy specific beta-1-glycoprotein 5	3.1689
1	ARHGEF6	Rac/Cdc42 guanine nucleotide exchange factor (GEF) 6	3.16586
1	FLJ20195	hypothetical protein FLJ20195	3.14705
1	MGC40411	hypothetical protein MGC40411	3.14601
1	RAB11B	RAB11B, member RAS oncogene family	3.14456
1	RAE1	RAE1 RNA export 1 homolog (S. pombe)	3.13326
1	PACE	paired basic amino acid cleaving enzyme (furin, membrane associated receptor protein)	3.12305
1	PLVAP	plasmalemma vesicle associated protein	3.12128
1	GAS7	growth arrest-specific 7	3.1137
1	KIAA1972	KIAA1972 protein	3.11289
1	SSI-1	suppressor of cytokine signaling 1	3.10828
1	GPR24	G protein-coupled receptor 24	3.10775
1	C20orf35	chromosome 20 open reading frame 35	3.10143
1	HSPB2	heat shock 27kDa protein 2	3.10106
1	AKAP2	A kinase (PRKA) anchor protein 2	3.09873
1	MAGEB3	melanoma antigen, family B, 3	3.09606
1	ANK1	ankyrin 1, erythrocytic	3.09321
1	OLIG2	oligodendrocyte lineage transcription factor 2	3.08962
1	RNF13	ring finger protein 13	3.07922
1	SSI-1	suppressor of cytokine signaling 1	3.07016
1	COPE	coatomer protein complex, subunit epsilon	3.0666
1	LOC135763	taube nuss	3.06102
1	GABRD	gamma-aminobutyric acid (GABA) A receptor, delta	3.06071
1	CD5	CD5 antigen (p56-62)	3.05241
1	KIAA1376	KIAA1376 protein	3.04262
1	MGC20576	hypothetical protein MGC20576	3.03982
1	FLJ11526	hypothetical protein FLJ11526	3.03839
1	MSLN	mesothelin	3.03006
1	TROAP	trophinin associated protein (tastin)	3.02608
1	LIG4	ligase IV, DNA, ATP-dependent	3.01741
1	KIAA1109	KIAA1109 protein	3.01287
1	GNAZ	guanine nucleotide binding protein (G protein), alpha z polypeptide	3.00883
1	ZNF76	zinc finger protein 76 (expressed in testis)	3.00634
1	C11orf15	chromosome 11 open reading frame 15	3.00247
1	SOX3	SRY (sex determining region Y)-box 3	3.00097
1	NFYB	nuclear transcription factor Y, beta	2.99649
1	MLLT4	myeloid/lymphoid or mixed-lineage leukemia (trithorax homolog, Drosophila); translocated to, 4	2.99504
1	PFKFB2	6-phosphofructo-2-kinase/fructose-2,6-biphosphatase 2	2.99406
1	SAE1	SUMO-1 activating enzyme subunit 1	2.97739
1	LOC56906	hypothetical protein from EUROIMAGE 511235	2.97243
1	RFPL2	ret finger protein-like 2	2.96253
1	ERp44	endoplasmic reticulum resident protein 44 kDa	2.95186
1	IL6ST	interleukin 6 signal transducer (gp130, oncostatin M receptor)	2.95169
1	KLF8	Kruppel-like factor 8	2.94947
1	UBL3	ubiquitin-like 3	2.94838
1	CGI-58	CGI-58 protein	2.94479
1	ITIH3	pre-alpha (globulin) inhibitor, H3 polypeptide	2.94377
1	MMP17	matrix metalloproteinase 17 (membrane-inserted)	2.94103
1	C1orf9	chromosome 1 open reading frame 9	2.93595
1	PRKRA	protein kinase, interferon-inducible double stranded RNA dependent activator	2.93534
1	LOC51580	H-2K binding factor-2	2.93182
1	CEACAM1	carcinoembryonic antigen-related cell adhesion molecule 1 (biliary glycoprotein)	2.93136
1	HIRA	HIR histone cell cycle regulation defective homolog A (S. cerevisiae)	2.92661
1	PTPN12	protein tyrosine phosphatase, non-receptor type 12	2.92501
1	FCER1A	Fc fragment of IgE, high affinity I, receptor for; alpha polypeptide	2.9202
1	AMPH	amphiphysin (Stiff-Man syndrome with breast cancer 128kDa autoantigen)	2.91418
1	LOC148229	similar to Glt-P1	2.9088
1	LSM4	U6 snRNA-associated Sm-like protein	2.90823
1	MOV34-34KD	COP9 subunit 6 (MOV34 homolog, 34 kD)	2.90358
1	PLCL2	phospholipase C-like 2	2.89893
1	PAPPA	pregnancy-associated plasma protein A	2.89691
1	UBCE7IP5	likely ortholog of mouse ubiquitin conjugating enzyme 7 interacting protein 5	2.88857
1	GOT2	glutamic-oxaloacetic transaminase 2, mitochondrial (aspartate aminotransferase 2)	2.87763
1	KIAA0798	KIAA0798 gene product	2.87719
1	AB026190	Kelch motif containing protein	2.86804
1	MEF-2	myelin gene expression factor 2	2.8665
1	HSMPP8	M-phase phosphoprotein, mpp8	2.86489
1	ASB1	ankyrin repeat and SOCS box-containing 1	2.85998
1	C21orf57	chromosome 21 open reading frame 57	2.85874
1	EPOR	erythropoietin receptor	2.85322
1	NAG19	NAG19 protein	2.85136
1	DKFZp434B1231	hypothetical protein DKFZp434B1231	2.85114
1	KIAA0914	KIAA0914 gene product	2.84726
1	FLJ20069	hypothetical protein FLJ20069	2.8415
1	PPP1R3F	protein phosphatase 1, regulatory (inhibitor) subunit 3F	2.84058
1	C20orf174	chromosome 20 open reading frame 174	2.83911
1	MSI2	musashi homolog 2 (Drosophila)	2.83888
1	DKFZP564C186	DKFZP564C186 protein	2.8309
1	BCKDHB	branched chain keto acid dehydrogenase E1, beta polypeptide (maple syrup urine disease)	2.82916
1	TNNI2	troponin I, skeletal, fast	2.82581
1	RARRES2	retinoic acid receptor responder (tazarotene induced) 2	2.82224
1	LOC51096	CGI-48 protein	2.82189
1	SULT1C1	sulfotransferase family, cytosolic, 1C, member 1	2.8164
1	KRT6A	keratin 6A	2.81468
1	RNPS1	RNA binding protein S1, serine-rich domain	2.81217
1	KIAA1674	KIAA1674	2.80506
1	DMRT1	doublesex and mab-3 related transcription factor 1	2.80243
1	P4HA1	procollagen-proline, 2-oxoglutarate 4-dioxygenase (proline 4-hydroxylase), alpha polypeptide I	2.79229
1	TARBP1	TAR (HIV) RNA binding protein 1	2.78932
1	MPZL1	myelin protein zero-like 1	2.78712
1	ORC4L	origin recognition complex, subunit 4-like (yeast)	2.78687
1	DCLRE1C	DNA cross-link repair 1C (PSO2 homolog, S. cerevisiae)	2.78684
1	MKKS	McKusick-Kaufman syndrome	2.78344
1	ADPRTL2	ADP-ribosyltransferase (NAD+; poly(ADP-ribose) polymerase)-like 2	2.77664
1		pgem	2.7756
1	EG1	endothelial-derived gene 1	2.77063
1	MGC2835	ATP-dependent RNA helicase	2.76841
1	UGT2B7	UDP glycosyltransferase 2 family, polypeptide B7	2.7672
1	FLJ23221	hypothetical protein FLJ23221	2.76718
1	MRPS35	mitochondrial ribosomal protein S35	2.75806
1	DKFZp434D177	hypothetical protein DKFZp434D177	2.74833
1	LOC90525	hypothetical protein BC007586	2.74583
1	MMP16	matrix metalloproteinase 16 (membrane-inserted)	2.73833
1	PSG6	pregnancy specific beta-1-glycoprotein 6	2.73585
1	FLJ20373	hypothetical protein FLJ20373	2.73475
1	CIAO1	WD40 protein Ciao1	2.73176
1	GL004	GL004 protein	2.7304
1	MGC10986	hypothetical protein MGC10986	2.72111
1	SLC25A1	solute carrier family 25 (mitochondrial carrier; citrate transporter), member 1	2.71856
1	CLDN12	claudin 12	2.7183
1	IGSF1	immunoglobulin superfamily, member 1	2.70808
1	DKFZp564K142	hypothetical protein DKFZp564K142 similar to implantation-associated protein	2.70082
1	SON	SON DNA binding protein	2.69818
1	CCNB2	cyclin B2	2.69785
1	RPLP0	ribosomal protein, large, P0	2.69775
1	KIAA0141	KIAA0141 gene product	2.69717
1	KLF12	Kruppel-like factor 12	2.69369
1	CLK4	CDC-like kinase 4	2.67955
1	CR1L	complement component (3b/4b) receptor 1-like	2.67883
1	KIAA0590	KIAA0590 gene product	2.67589
1	FLJ13479	hypothetical protein FLJ13479	2.67457
1	TPR	translocated promoter region (to activated MET oncogene)	2.67241
1	KIAA1595	KIAA1595 protein	2.66769
1	MGC5560	hypothetical protein MGC5560	2.66177
1	CILP	cartilage intermediate layer protein, nucleotide pyrophosphohydrolase	2.65097
1	SYT12	synaptotagmin XII	2.65024
1	RFP	ret finger protein	2.63797
1	BAG3	BCL2-associated athanogene 3	2.63444
1	TGM4	transglutaminase 4 (prostate)	2.63064
1	DKFZP566H073	DKFZP566H073 protein	2.62981
1	DKFZP564O243	DKFZP564O243 protein	2.62919
1	M11S1	membrane component, chromosome 11, surface marker 1	2.62818
1	FALZ	fetal Alzheimer antigen	2.62466
1	UBQLN2	ubiquilin 2	2.62448
1	DGCR6L	DiGeorge syndrome critical region gene 6-like	2.62281
1	HUMAUANTIG	nucleolar GTPase	2.61794
1	FLJ13902	hypothetical protein FLJ13902	2.61361
1	KIAA0247	KIAA0247 gene product	2.60706
1	POLK	polymerase (DNA directed) kappa	2.60672
1	DDX4	DEAD/H (Asp-Glu-Ala-Asp/His) box polypeptide 4	2.59723
1	FLJ12270	hypothetical protein FLJ12270	2.59394
1	GGPS1	geranylgeranyl diphosphate synthase 1	2.59304
1	LOC84549	RNA binding protein	2.59078
1	KIAA0116	KIAA0116 protein	2.59075
1	C21orf18	chromosome 21 open reading frame 18	2.58565
1	SAS	N-acetylneuraminic acid phosphate synthase; sialic acid synthase	2.58489
1	KIAA0976	netrin G1f	2.57697
1	AIP1	atrophin-1 interacting protein 1; activin receptor interacting protein 1	2.57436
1	SPAG6	sperm associated antigen 6	2.56983
1	OGN	osteoglycin (osteoinductive factor, mimecan)	2.56249
1	PRIM1	primase, polypeptide 1, 49kDa	2.5513
1	TST	thiosulfate sulfurtransferase (rhodanese)	2.551
1	CNK	cytokine-inducible kinase	2.54906
1	FLJ20156	hypothetical protein FLJ20156	2.54757
1	PIG3	quinone oxidoreductase homolog	2.54604
1	RPL24	ribosomal protein L24	2.54467
1	DKFZp434D0215	hypothetical protein DKFZp434D0215	2.54462
1	FLJ20059	hypothetical protein FLJ20059	2.54365
1	DSG2	desmoglein 2	2.54017
1	PIGR	polymeric immunoglobulin receptor	2.5389
1	FLJ10504	misato	2.53602
1	BCAA	RBP1-like protein	2.53127
1	DKFZP434B044	hypothetical protein DKFZp434B044	2.52251
1	DDAH2	dimethylarginine dimethylaminohydrolase 2	2.52196
1	PRH2	proline-rich protein HaeIII subfamily 2	2.51965
1	KIAA1474	KIAA1474 protein	2.51816
1	FLJ20758	hypothetical protein FLJ20758	2.51557
1	FBXO9	F-box only protein 9	2.51192
1	HSD17B7	hydroxysteroid (17-beta) dehydrogenase 7	2.51132
1	PDPK1	3-phosphoinositide dependent protein kinase-1	2.50546
1	E2IG4	hypothetical protein, estradiol-induced	2.50409
1	H2AFY	H2A histone family, member Y	2.50363
1	D13S106E	highly charged protein	2.50255
1	GJA1	gap junction protein, alpha 1, 43kDa (connexin 43)	2.50047
1	LAP3	leucine aminopeptidase 3	2.49643
1	AHCYL1	S-adenosylhomocysteine hydrolase-like 1	2.49527
1	STAT2	signal transducer and activator of transcription 2, 113kDa	2.4911
1	HBG1	hemoglobin, gamma A	2.48141
1	SIMP	source of immunodominant MHC-associated peptides	2.46795
1	PLAB	prostate differentiation factor	2.45777
1	KIAA0532	KIAA0532 protein	2.45763
1	NQO2	NAD(P)H dehydrogenase, quinone 2	2.45206
1	RGS13	regulator of G-protein signalling 13	2.45198
1	CNK	cytokine-inducible kinase	2.4519
1	TMPO	thymopoietin	2.44772
1	DNM1L	dynamin 1-like	2.44099
1	ATP10D	ATPase, Class V, type 10D	2.43949
1	FLJ10546	hypothetical protein FLJ10546	2.43148
1	FLJ25211	hypothetical protein FLJ25211	2.42603
1	TNFSF13	tumor necrosis factor (ligand) superfamily, member 13	2.42437
1	TCF2	transcription factor 2, hepatic; LF-B3; variant hepatic nuclear factor	2.42414
1	PRKWNK3	protein kinase, lysine deficient 3	2.42361
1	BTC	betacellulin	2.42012
1	IL11RA	interleukin 11 receptor, alpha	2.41401
1	DEFA3	defensin, alpha 3, neutrophil-specific	2.41368
1	FLJ13646	hypothetical protein FLJ13646	2.40847
1	MGST1	microsomal glutathione S-transferase 1	2.4082
1	GOLGA4	golgi autoantigen, golgin subfamily a, 4	2.40506
1	DKFZP564K1964	DKFZP564K1964 protein	2.40291
1	DLK1	delta-like 1 homolog (Drosophila)	2.40154
1	PTN	pleiotrophin (heparin binding growth factor 8, neurite growth-promoting factor 1)	2.4001
1	MRPL42	mitochondrial ribosomal protein L42	2.39361
1	SLC7A11	solute carrier family 7, (cationic amino acid transporter, y+ system) member 11	2.39108
1	PCYT2	phosphate cytidylyltransferase 2, ethanolamine	2.38753
1	PEMT	phosphatidylethanolamine N-methyltransferase	2.38674
1	SPAG9	sperm associated antigen 9	2.38278
1	HSD3B1	hydroxy-delta-5-steroid dehydrogenase, 3 beta- and steroid delta-isomerase 1	2.38036
1	ACRBP	acrosin binding protein	2.37705
1	LMLN	leishmanolysin-like (metallopeptidase M8 family)	2.37479
1	GMPPB	GDP-mannose pyrophosphorylase B	2.37244
1	COG1	component of oligomeric golgi complex 1	2.37178
1	GLE1L	GLE1 RNA export mediator-like (yeast)	2.3569
1	SNCG	synuclein, gamma (breast cancer-specific protein 1)	2.34979
1	CCT4	chaperonin containing TCP1, subunit 4 (delta)	2.34941
1	TCF12	transcription factor 12 (HTF4, helix-loop-helix transcription factors 4)	2.34894
1	MUM2	MUM2 protein	2.34536
1	FLJ20048	hypothetical protein FLJ20048	2.33864
1	CORO1C	coronin, actin binding protein, 1C	2.3339
1	MUS81	MUS81 endonuclease	2.33193
1	RIN1	Ras and Rab interactor 1	2.33164
1	TIMM8B	translocase of inner mitochondrial membrane 8 homolog B (yeast)	2.32817
1	KIAA1164	hypothetical protein KIAA1164	2.324
1	WIRE	WIRE protein	2.31999
1	MRPL24	mitochondrial ribosomal protein L24	2.31706
1	SYNJ2	synaptojanin 2	2.31335
1	ACOX1	acyl-Coenzyme A oxidase 1, palmitoyl	2.31302
1	SSR4	signal sequence receptor, delta (translocon-associated protein delta)	2.31302
1	DAPK1	death-associated protein kinase 1	2.31135
1	CD3D	CD3D antigen, delta polypeptide (TiT3 complex)	2.30902
1	PIBF1	progesterone-induced blocking factor 1	2.30821
1	LOC133619	hypothetical protein MGC12103	2.3073
1	FLJ21269	hypothetical protein FLJ21269	2.30396
1	LOC51162	NEU1 protein	2.30215
1	NUCB2	nucleobindin 2	2.30003
1	NSE1	NSE1	2.29647
1	PF1	PHD zinc finger transcription factor	2.29325
1	GTPBP1	GTP binding protein 1	2.29089
1	GRINL1A	glutamate receptor, ionotropic, N-methyl D-aspartate-like 1A	2.28994
1	MLC1	megalencephalic leukoencephalopathy with subcortical cysts 1	2.27677
1	C22orf2	chromosome 22 open reading frame 2	2.27419
1	ACLY	ATP citrate lyase	2.27204
1	B1	PTH-responsive osteosarcoma B1 protein	2.26552
1	ATP2C1	ATPase, Ca++ transporting, type 2C, member 1	2.265
1	FLJ32499	hypothetical protein FLJ32499	2.26479
1	CPNE3	copine III	2.26169
1	FLJ22474	hypothetical protein FLJ22474	2.2557
1	C6orf33	chromosome 6 open reading frame 33	2.25532
1	CPM	carboxypeptidase M	2.25356
1	KIAA1970	KIAA1970 protein	2.25312
1	ELOVL1	elongation of very long chain fatty acids (FEN1/Elo2, SUR4/Elo3, yeast)-like 1	2.24265
1	QKI	homolog of mouse quaking QKI (KH domain RNA binding protein)	2.24135
1	zizimin1	zizimin1	2.23829
1	KIAA1538	KIAA1538 protein	2.23817
1	CAMKK2	calcium/calmodulin-dependent protein kinase kinase 2, beta	2.23686
1	RP42	RP42 homolog	2.23355
1	SMN1	survival of motor neuron 1, telomeric	2.23314
1	ADH1B	alcohol dehydrogenase IB (class I), beta polypeptide	2.23035
1	DKFZP434K1421	hypothetical protein DKFZp434K1421	2.22893
1	3PAP	phosphatidylinositol-3 phosphate 3-phosphatase adaptor subunit	2.21939
1	ACVRL1	activin A receptor type II-like 1	2.21162
1	KIAA0795	KIAA0795 protein	2.2107
1	FLJ22415	hypothetical protein FLJ22415	2.20963
1	NDUFV1	NADH dehydrogenase (ubiquinone) flavoprotein 1, 51kDa	2.20434
1	ARHGAP8	Rho GTPase activating protein 8	2.20425
1	MSTP031	MSTP031 protein	2.20216
1	RARA	retinoic acid receptor, alpha	2.20126
1	FBXO3	F-box only protein 3	2.19936
1	NCK1	NCK adaptor protein 1	2.19703
1	RGR	retinal G protein coupled receptor	2.1953
1	OIP2	Opa-interacting protein 2	2.18794
1	SMARCB1	SWI/SNF related, matrix associated, actin dependent regulator of chromatin, subfamily b, member 1	2.18728
1	BLP2	BBP-like protein 2	2.18727
1	PRKCN	protein kinase C, nu	2.18724
1	DKFZP566E144	small fragment nuclease	2.18316
1	CDC42EP4	CDC42 effector protein (Rho GTPase binding) 4	2.18297
1	TEAD2	TEA domain family member 2	2.18065
1	EFG1	mitochondrial elongation factor G	2.17844
1	CCL26	chemokine (C-C motif) ligand 26	2.17729
1	KIAA0905	yeast Sec31p homolog	2.17653
1	FGB	fibrinogen, B beta polypeptide	2.16824
1	FLJ21324	hypothetical protein FLJ21324	2.16649
1	CTSK	cathepsin K (pycnodysostosis)	2.16553
1	MEN1	multiple endocrine neoplasia I	2.1649
1	SLC7A10	solute carrier family 7, (cationic amino acid transporter, y+ system) member 10	2.16061
1	EIF4EBP1	eukaryotic translation initiation factor 4E binding protein 1	2.1576
1	NAG14	NAG14 protein	2.15187
1	CNTNAP2	contactin associated protein-like 2	2.15024
1	GS3955	GS3955 protein	2.14946
1	LRIG1	leucine-rich repeats and immunoglobulin-like domains 1	2.14815
1	MRPL46	mitochondrial ribosomal protein L46	2.14566
1	MKI67	antigen identified by monoclonal antibody Ki-67	2.14465
1	ADD2	adducin 2 (beta)	2.14091
1	LOC51092	CGI-40 protein	2.13924
1	PNOC	prepronociceptin	2.13922
1	WNT2	wingless-type MMTV integration site family member 2	2.13807
1	FLJ20498	hypothetical protein FLJ20498	2.13779
1	MGC23937	hypothetical protein MGC23937 similar to CG4798	2.1354
1	RTN1	reticulon 1	2.13364
1	KIAA1610	KIAA1610 protein	2.12773
1	TBCE	tubulin-specific chaperone e	2.12739
1	GLCCI1	glucocorticoid induced transcript 1	2.12472
1	KIAA0892	KIAA0892 protein	2.12306
1	DCK	deoxycytidine kinase	2.12187
1	KIAA0783	KIAA0783 gene product	2.11813
1	APOB	apolipoprotein B (including Ag(x) antigen)	2.11674
1	VMP1	likely ortholog of rat vacuole membrane protein 1	2.11301
1	SLC2A2	solute carrier family 2 (facilitated glucose transporter), member 2	2.11103
1	LOC56270	hypothetical protein 628	2.11039
1	MAGEB2	melanoma antigen, family B, 2	2.10754
1	HOXB4	homeo box B4	2.10641
1	DC-TM4F2	tetraspanin similar to TM4SF9	2.10624
1	TNFRSF12	tumor necrosis factor receptor superfamily, member 12 (translocating chain-association membrane protein)	2.10234
1	STK10	serine/threonine kinase 10	2.1006
1	MYLK	myosin, light polypeptide kinase	2.09861
1	SCAMP1	secretory carrier membrane protein 1	2.09786
1	MGAT4B	mannosyl (alpha-1,3-)-glycoprotein beta-1,4-N-acetylglucosaminyltransferase, isoenzyme B	2.09443
1	DKFZP586B2420	DKFZP586B2420 protein	2.0895
1	FLJ21657	hypothetical protein FLJ21657	2.08626
1	GBX2	gastrulation brain homeo box 2	2.08466
1	CRTAP	cartilage associated protein	2.07999
1	ARHU	ras homolog gene family, member U	2.07808
1	FLJ34969	hypothetical protein FLJ34969	2.07801
1	MYO1E	myosin IE	2.07488
1	FLJ20761	hypothetical protein FLJ20761	2.07358
1	AGXT	alanine-glyoxylate aminotransferase (oxalosis I; hyperoxaluria I; glycolicaciduria; serine-pyruvate aminotransferase)	2.073
1	CTSG	cathepsin G	2.07291
1	KIAA0179	KIAA0179 protein	2.07004
1	GALNAC4ST-2	GalNAc-4-sulfotransferase 2	2.06942
1	CHD1	chromodomain helicase DNA binding protein 1	2.06144
1	HHEX	hematopoietically expressed homeobox	2.05768
1	REV1L	REV1-like (yeast)	2.05701
1	LCP	host cell factor homolog	2.05634
1	FLJ25477	hypothetical protein FLJ25477	2.05312
1	CYC1	cytochrome c-1	2.05066
1	PILB	pilin-like transcription factor	2.04772
1	LALP1	lysosomal apyrase-like protein 1	2.04196
1	ATPAF1	ATP synthase mitochondrial F1 complex assembly factor 1	2.03874
1	COX6C	cytochrome c oxidase subunit VIc	2.03676
1	MGAT1	mannosyl (alpha-1,3-)-glycoprotein beta-1,2-N-acetylglucosaminyltransferase	2.03406
1	GAJ	GAJ protein	2.03279
1	DDX35	DEAD/H (Asp-Glu-Ala-Asp/His) box polypeptide 35	2.03266
1	MGC13138	hypothetical protein MGC13138	2.03079
1	CD3Z	CD3Z antigen, zeta polypeptide (TiT3 complex)	2.02786
1	EIF3S2	eukaryotic translation initiation factor 3, subunit 2 beta, 36kDa	2.0262
1	FLJ12528	hypothetical protein FLJ12528	2.02163
1	CAMK2D	calcium/calmodulin-dependent protein kinase (CaM kinase) II delta	2.02048
1	LSS	lanosterol synthase (2,3-oxidosqualene-lanosterol cyclase)	2.01847
1	FLJ12735	hypothetical protein FLJ12735	2.01721
1	MGC26914	hypothetical protein MGC26914	2.01399
1	MT1H	metallothionein 1H	2.01302
1	RECQL5	RecQ protein-like 5	2.01107
1	FLJ13111	hypothetical protein FLJ13111	2.0076
1	KIAA0298	KIAA0298 gene product	2.00696
1	LOC57862	clones 23667 and 23775 zinc finger protein	2.00569
1	PPIF	peptidylprolyl isomerase F (cyclophilin F)	2.00296
1	LEPROTL1	leptin receptor overlapping transcript-like 1	2.00215
1	FLJ12505	hypothetical protein FLJ12505	2.00095
1	CTNNB1	catenin (cadherin-associated protein), beta 1 (88kDa	1.99925
1	RAB27A	RAB27A, member RAS oncogene family	1.99856
1	WBSCR22	Williams Beuren syndrome chromosome region 22	1.99815
1	KIAA1407	KIAA1407 protein	1.99773
1	HSPC065	HSPC065 protein	1.99418
1	CCNA2	cyclin A2	1.98575
1	MGC10771	hypothetical protein MGC10771	1.9685
1	FLJ23323	hypothetical protein FLJ23323	1.95677
1	ANGPTL3	angiopoietin-like 3	1.94882
1	ATP5G3	ATP synthase, H+ transporting, mitochondrial F0 complex, subunit c (subunit 9) isoform 3	1.9469
1	LTB	lymphotoxin beta (TNF superfamily, member 3)	1.94667
1	KIAA1036	KIAA1036 protein	1.9466
1	AND-1	AND-1 protein	1.94418
1	EIF1AY	eukaryotic translation initiation factor 1A, Y chromosome	1.94113
1	MGC2705	hypothetical protein MGC2705	1.93937
1	NAF1	Nef-associated factor 1	1.93837
1	STAM2	signal transducing adaptor molecule (SH3 domain and ITAM motif) 2	1.93236
1	CENTB5	centaurin, beta 5	1.92911
1	PPARBP	PPAR binding protein	1.92837
1	KIAA1096	KIAA1096 protein	1.92735
1	ZNF138	zinc finger protein 138 (clone pHZ-32)	1.92509
1	MGC2815	hypothetical protein MGC2815	1.92282
1	KIS	kinase interacting with leukemia-associated gene (stathmin)	1.9225
1	KIAA1951	KIAA1951 protein	1.92237
1	ST13	suppression of tumorigenicity 13 (colon carcinoma) (Hsp70 interacting protein)	1.92208
1	FLJ12875	hypothetical protein FLJ12875	1.92003
1	SMARCF1	SWI/SNF related, matrix associated, actin dependent regulator of chromatin, subfamily f, member 1	1.91959
1	SH3GL2	SH3-domain GRB2-like 2	1.91874
1	LGI1	leucine-rich, glioma inactivated 1	1.91739
1	GOLPH2	golgi phosphoprotein 2	1.91066
1	MGC20481	hypothetical protein MGC20481	1.91056
1	UBD	ubiquitin D	1.91036
1	F23149_1	hypothetical protein F23149_1	1.90209
1	PEX7	peroxisomal biogenesis factor 7	1.89905
1	SYNJ2BP	synaptojanin 2 binding protein	1.897
1	FLJ20753	hypothetical protein FLJ20753	1.89494
1	MPZ	myelin protein zero (Charcot-Marie-Tooth neuropathy 1B)	1.89371
1	MACMARCKS	macrophage myristoylated alanine-rich C kinase substrate	1.89341
1	NFYC	nuclear transcription factor Y, gamma	1.89136
1	LOC148137	hypothetical protein BC017947	1.89052
1	SHOC2	soc-2 suppressor of clear homolog (C. elegans)	1.88956
1	MGC15429	hypothetical protein MGC15429	1.88788
1	EGLN3	egl nine homolog 3 (C. elegans)	1.88777
1	LANP-L	lecuine-rich acidic protein-like protein	1.8868
1	MAL2	mal, T-cell differentiation protein 2	1.88455
1	LOC56757	hypothetical protein LOC56757	1.88372
1	DKFZP434C212	DKFZP434C212 protein	1.88245
1	DKFZP586G1517	DKFZP586G1517 protein	1.88205
1	MYLK	myosin, light polypeptide kinase	1.88139
1	FLJ20152	hypothetical protein FLJ20152	1.87469
1	HUCEP-4	cerebral protein-4	1.87336
1	COPE	coatomer protein complex, subunit epsilon	1.87141
1	ADIR	ATP-dependant interferon responsive	1.86857
1	PAPOLA	poly(A) polymerase alpha	1.86516
1	HAL	histidine ammonia-lyase	1.86127
1	LCE	long-chain fatty-acyl elongase	1.86081
1	TAF4B	TAF4b RNA polymerase II, TATA box binding protein (TBP)-associated factor, 105kDa	1.85981
1	KIAA1201	KIAA1201 protein	1.85929
1	MESDC2	mesoderm development candidate 2	1.85855
1	SCARA3	scavenger receptor class A, member 3	1.85813
1	ARF6	ADP-ribosylation factor 6	1.85761
1	PRO1489	hypothetical protein PRO1489	1.85757
1	DGKD	diacylglycerol kinase, delta 130kDa	1.85641
1	FLJ30596	hypothetical protein FLJ30596	1.85574
1	ULBP2	UL16 binding protein 2	1.85449
1	CTSL2	cathepsin L2	1.85188
1	TSHR	thyroid stimulating hormone receptor	1.84998
1	DNAJA3	DnaJ (Hsp40) homolog, subfamily A, member 3	1.84785
1	LOC58486	transposon-derived Buster1 transposase-like protein	1.84163
1	KHDRBS1	KH domain containing, RNA binding, signal transduction associated 1	1.83934
1	FLJ20202	hypothetical protein FLJ20202	1.83644
1	COAS3	chromosome 1 amplified sequence 3	1.83244
1	TAF9L	TAF9-like RNA polymerase II, TATA box binding protein (TBP)-associated factor, 31kDa	1.83158
1	GNB5	guanine nucleotide binding protein (G protein), beta 5	1.82949
1	KIAA0888	KIAA0888 protein	1.82872
1	C1QR1	complement component 1, q subcomponent, receptor 1	1.82848
1	SCLY	putative selenocysteine lyase	1.82669
1	ACHE	acetylcholinesterase (YT blood group)	1.82665
1	MGC3130	hypothetical protein MGC3130	1.82557
1	TGOLN2	trans-golgi network protein 2	1.82526
1	KRTDAP	keratinocyte differentiation-associated protein	1.82102
1	AGM1	N-acetylglucosamine-phosphate mutase	1.82076
1	NPEPPS	aminopeptidase puromycin sensitive	1.81868
1	HLXB9	homeo box HB9	1.81695
1	GDI1	GDP dissociation inhibitor 1	1.81643
1	CEACAM6	carcinoembryonic antigen-related cell adhesion molecule 6 (non-specific cross reacting antigen)	1.81485
1	GNB1	guanine nucleotide binding protein (G protein), beta polypeptide 1	1.8126
1	ECH1	enoyl Coenzyme A hydratase 1, peroxisomal	1.8087
1	FLJ12787	hypothetical protein FLJ12787	1.80803
1	EYA2	eyes absent homolog 2 (Drosophila)	1.80679
1	FLJ10188	hypothetical protein FLJ10188	1.80629
1	My015	My015	1.80375
1	TNFRSF19L	tumor necrosis factor receptor superfamily, member 19-like	1.80373
1	RAD51C	RAD51 homolog C (S. cerevisiae)	1.80095
1	FLJ32001	hypothetical protein FLJ32001	1.79854
1	SEPP1	selenoprotein P, plasma, 1	1.79148
1	D5S346	DNA segment, single copy probe LNS-CAI/LNS-CAII (deleted in polyposis	1.79102
1	DNAJA2	DnaJ (Hsp40) homolog, subfamily A, member 2	1.7893
1	C1orf24	chromosome 1 open reading frame 24	1.78846
1	MGC17299	hypothetical protein MGC17299	1.78822
1	LIFR	leukemia inhibitory factor receptor	1.78777
1	ATP1B2	ATPase, Na+/K+ transporting, beta 2 polypeptide	1.78678
1	ABCD4	ATP-binding cassette, sub-family D (ALD), member 4	1.78522
1	NIPSNAP1	nipsnap homolog 1 (C. elegans)	1.78471
1	KIAA1679	KIAA1679 protein	1.78273
1	GALNT7	UDP-N-acetyl-alpha-D-galactosamine:polypeptide N-acetylgalactosaminyltransferase 7	1.78272
1	GCC1	golgi coiled coil 1	1.7826
1	FLJ34588	hypothetical protein FLJ34588	1.77943
1	C7orf11	chromosome 7 open reading frame 11	1.77883
1	SPATA6	spermatogenesis associated 6	1.77795
1	DKFZP434J154	DKFZP434J154 protein	1.77483
1	KIAA0935	KIAA0935 protein	1.77025
1	CLONE25003	hypothetical protein CLONE25003	1.76728
1	FLJ11099	hypothetical protein FLJ11099	1.76595
1	RAB36	RAB36, member RAS oncogene family	1.76112
1	SMOC2	secreted modular calcium-binding protein 2	1.76085
1	SLC16A4	solute carrier family 16 (monocarboxylic acid transporters), member 4	1.76048
1	CTSB	cathepsin B	1.7578
1	TRAF5	TNF receptor-associated factor 5	1.75726
1	FLJ10493	hypothetical protein FLJ10493	1.75557
1	RPS13	ribosomal protein S13	1.75487
1	FLJ11362	hypothetical protein FLJ11362	1.75416
1	TPR	translocated promoter region (to activated MET oncogene)	1.75347
1	KIAA0775	KIAA0775 gene product	1.7531
1	SPINLW1	serine protease inhibitor-like, with Kunitz and WAP domains 1 (eppin)	1.75275
1	AGS3	likely ortholog of rat activator of G-protein signaling 3	1.75017
1	DCTN4	dynactin 4 (p62)	1.74961
1	MSTP9	macrophage stimulating, pseudogene 9	1.74886
1	GTF3C3	general transcription factor IIIC, polypeptide 3, 102kDa	1.74594
1	CRYBA1	crystallin, beta A1	1.7422
1	GLDC	glycine dehydrogenase (decarboxylating; glycine decarboxylase, glycine cleavage system protein P)	1.74175
1	AIP1	atrophin-1 interacting protein 1; activin receptor interacting protein 1	1.73965
1	GNAS	GNAS complex locus	1.73886
1	SUI1	putative translation initiation factor	1.7383
1	SLI	neuronal Shc adaptor homolog	1.73729
1	SMARCC2	SWI/SNF related, matrix associated, actin dependent regulator of chromatin, subfamily c, member 2	1.73389
1	CPSF2	cleavage and polyadenylation specific factor 2, 100kDa	1.73253
1	ATP6V0A2	ATPase, H+ transporting, lysosomal V0 subunit a isoform 2	1.73012
1	H2BFR	H2B histone family, member R	1.73002
1	LOC221002	CG4853 gene product	1.72837
1	TPI1	triosephosphate isomerase 1	1.72776
1	RFX2	regulatory factor X, 2 (influences HLA class II expression)	1.72407
1	AGR2	anterior gradient 2 homolog (Xenepus laevis)	1.72089
1	RIPK2	receptor-interacting serine-threonine kinase 2	1.71746
1	STRBP	spermatid perinuclear RNA binding protein	1.71662
1	KIAA0981	KIAA0981 protein	1.71646
1	ARPP-19	cyclic AMP phosphoprotein, 19 kD	1.71571
1	ITGA10	integrin, alpha 10	1.71444
1	FLJ30294	hypothetical protein FLJ30294	1.7121
1	BICD1	Bicaudal D homolog 1 (Drosophila)	1.71031
1	CPSF2	cleavage and polyadenylation specific factor 2, 100kDa	1.7063
1	SHFM3	split hand/foot malformation (ectrodactyly) type 3	1.70566
1	TRPS1	trichorhinophalangeal syndrome I	1.69925
1	PSMD11	proteasome (prosome, macropain) 26S subunit, non-ATPase, 11	1.69879
1	MAPK13	mitogen-activated protein kinase 13	1.69464
1	LOC221468	hypothetical protein BC026012	1.69231
1	KIAA1033	KIAA1033 protein	1.68757
1	DKFZP564D0372	hypothetical protein DKFZp564D0372	1.6873
1	FLJ20651	hypothetical protein FLJ20651	1.68623
1	KIAA0993	KIAA0993 protein	1.68618
1	CD83	CD83 antigen (activated B lymphocytes, immunoglobulin superfamily)	1.68602
1	KCNMB2	potassium large conductance calcium-activated channel, subfamily M, beta member 2	1.68583
1	CDA	cytidine deaminase	1.68551
1	PSK-1	type I transmembrane receptor (seizure-related protein)	1.68423
1	FLJ10826	hypothetical protein FLJ10826	1.68161
1	KIAA0555	KIAA0555 gene product	1.6812
1	DKFZP564K2062	DKFZP564K2062 protein	1.67837
1	DKFZp762E1511	hypothetical protein DKFZp762E1511	1.67767
1	CACNA2D3	calcium channel, voltage-dependent, alpha 2/delta 3 subunit	1.67753
1	GPC3	glypican 3	1.67686
1	FLJ10392	hypothetical protein FLJ10392	1.67292
1	LAF4	lymphoid nuclear protein related to AF4	1.6715
1	ACE2	angiotensin I converting enzyme (peptidyl-dipeptidase A) 2	1.66882
1	DKFZp434N035	hypothetical protein DKFZp434N035	1.66864
1	FLJ10726	hypothetical protein FLJ10726	1.66698
1	EIF3S1	eukaryotic translation initiation factor 3, subunit 1 alpha, 35kDa	1.66519
1	KCNC2	potassium voltage-gated channel, Shaw-related subfamily, member 2	1.65774
1	DJ971N18.2	hypothetical protein DJ971N18.2	1.65313
1	LRIG1	leucine-rich repeats and immunoglobulin-like domains 1	1.65296
1	SS18L2	synovial sarcoma translocation gene on chromosome 18-like 2	1.65104
1	FLJ20533	hypothetical protein FLJ20533	1.64826
1	RAB6A	RAB6A, member RAS oncogene family	1.64702
1	MEF2C	MADS box transcription enhancer factor 2, polypeptide C (myocyte enhancer factor 2C)	1.64611
1	ICAM5	intercellular adhesion molecule 5, telencephalin	1.64157
1	PFAS	phosphoribosylformylglycinamidine synthase (FGAR amidotransferase)	1.63979
1	SIAT7D	sialyltransferase 7D ((alpha-N-acetylneuraminyl-2,3-beta-galactosyl-1,3)-N-acetyl galactosaminide alpha-2,6-sialyltransferase)	1.63957
1	SPRY4	sprouty homolog 4 (Drosophila)	1.63884
1	PPT1	palmitoyl-protein thioesterase 1 (ceroid-lipofuscinosis, neuronal 1, infantile)	1.63846
1	FLJ10188	hypothetical protein FLJ10188	1.63754
1	STK36	serine/threonine kinase 36 (fused homolog, Drosophila)	1.63691
1	ALS2CR3	amyotrophic lateral sclerosis 2 (juvenile) chromosome region, candidate 3	1.63184
1	PKMYT1	membrane-associated tyrosine- and threonine-specific cdc2-inhibitory kinase	1.63106
1	DKFZp762A217	hypothetical protein DKFZp762A217	1.63091
1	TOB1	transducer of ERBB2, 1	1.62883
1	C20orf21	chromosome 20 open reading frame 21	1.62752
1	RPS28	ribosomal protein S28	1.62595
1	FLJ20950	hypothetical protein FLJ20950	1.62492
1	G2AN	alpha glucosidase II alpha subunit	1.62483
1	RAB6A	RAB6A, member RAS oncogene family	1.62306
1	MAPK9	mitogen-activated protein kinase 9	1.62087
1	PDE4DIP	phosphodiesterase 4D interacting protein (myomegalin)	1.6189
1	MBD3	methyl-CpG binding domain protein 3	1.61767
1	ARV1	likely ortholog of yeast ARV1	1.61653
1	GOLPH3	golgi phosphoprotein 3 (coat-protein)	1.61465
1	bptf.1	brromodoain phd finger transciption factor	1.61414
1	SLC25A15	solute carrier family 25 (mitochondrial carrier; ornithine transporter) member 15	1.61184
1	PP1044	hypothetical protein PP1044	1.61147
1	CUL5	cullin 5	1.609
1	YWHAB	tyrosine 3-monooxygenase/tryptophan 5-monooxygenase activation protein, beta polypeptide	1.6071
1	CHD2	chromodomain helicase DNA binding protein 2	1.60659
1	STK17A	serine/threonine kinase 17a (apoptosis-inducing)	1.6016
1	MGC33317	hypothetical protein MGC33317	1.5995
1	KIAA1938	KIAA1938 protein	1.59837
1	EHD4	EH-domain containing 4	1.59836
1	OPA1	optic atrophy 1 (autosomal dominant)	1.59766
1	KIAA0677	KIAA0677 gene product	1.59738
1	NR1I2	nuclear receptor subfamily 1, group I, member 2	1.59671
1	KIAA0918	KIAA0918 protein	1.5966
1	DDX18	DEAD/H (Asp-Glu-Ala-Asp/His) box polypeptide 18 (Myc-regulated)	1.59409
1	DKFZp761G2113	hypothetical protein DKFZp761G2113	1.59345
1	LOC51308	SGC32445 protein	1.5934
1	ITGAM	integrin, alpha M (complement component receptor 3, alpha; also known as CD11b (p170), macrophage antigen alpha polypeptide)	1.59326
1	SLC21A3	solute carrier family 21 (organic anion transporter), member 3	1.59315
1	KRT8	keratin 8	1.59101
1	PRKRIR	protein-kinase, interferon-inducible double stranded RNA dependent inhibitor, repressor of (P58 repressor)	1.59093
1	MBNL	muscleblind-like (Drosophila)	1.58878
1	TXNL	thioredoxin-like, 32kDa	1.5856
1	LOC51014	CGI-109 protein	1.58424
1	MGC16386	similar to RIKEN cDNA 2610036L13	1.58322
1	RANBP9	RAN binding protein 9	1.58311
1	MLLT10	myeloid/lymphoid or mixed-lineage leukemia (trithorax homolog, Drosophila); translocated to, 10	1.58117
1	NR2C1	nuclear receptor subfamily 2, group C, member 1	1.5747
1	SPA17	sperm autoantigenic protein 17	1.57179
1	CNTN1	contactin 1	1.56873
1	RPH3A	likely ortholog of mouse rabphilin 3A	1.56573
1	IDN3	IDN3 protein	1.5656
1	TPK1	thiamin pyrophosphokinase 1	1.5645
1	TBDN100	transcriptional coactivator tubedown-100	1.56402
1	ZNF226	zinc finger protein 226	1.56239
1	FLJ30567	hypothetical protein FLJ30567	1.55938
1	PDCL	phosducin-like	1.55759
1	MAFF	v-maf musculoaponeurotic fibrosarcoma oncogene homolog F (avian)	1.55311
1	GFRA1	GDNF family receptor alpha 1	1.551
1	TBX2	T-box 2	1.55088
1	SMCX	Smcx homolog, X chromosome (mouse)	1.54371
1	FLJ14117	hypothetical protein FLJ14117	1.54239
1	ZNF6	zinc finger protein 6 (CMPX1)	1.53724
1	HAT1	histone acetyltransferase 1	1.5352
1	KIAA1211	KIAA1211 protein	1.53455
1	KIAA0637	KIAA0637 gene product	1.53231
1	IMPA1	inositol(myo)-1(or 4)-monophosphatase 1	1.53162
1	SWAP70	SWAP-70 protein	1.53064
1	GOLGA2	golgi autoantigen, golgin subfamily a, 2	1.53006
1	KIAA1673	KIAA1673	1.5265
1	STAT1	signal transducer and activator of transcription 1, 91kDa	1.52572
1	NRF1	nuclear respiratory factor 1	1.52459
1	INPP5A	inositol polyphosphate-5-phosphatase, 40kDa	1.52229
1	DKFZP566G1424	hypothetical protein DKFZp566G1424	1.51797
1	HCCS	holocytochrome c synthase (cytochrome c heme-lyase)	1.51705
1	CLASP2	cytoplasmic linker associated protein 2	1.51659
1	UBAP1	ubiquitin associated protein 1	1.51393
1	HIC2	hypermethylated in cancer 2	1.5123
1	C1orf16	chromosome 1 open reading frame 16	1.51011
1	SLC25A14	solute carrier family 25 (mitochondrial carrier, brain), member 14	1.50791
1	GABRD	gamma-aminobutyric acid (GABA) A receptor, delta	1.50685
1	KIAA0483	KIAA0483 protein	1.50612
1	FLJ12661	hypothetical protein FLJ12661	1.50594
1	MGC4189	hypothetical protein MGC4189	1.50556
1	LOC115004	hypothetical protein BC012928	1.50437
1	SLC12A2	solute carrier family 12 (sodium/potassium/chloride transporters), member 2	1.50306
1	FLJ10847	hypothetical protein FLJ10847	1.50237
1	DRG2	developmentally regulated GTP binding protein 2	1.50133
1	MGC2752	hypothetical protein MGC2752	1.49727
1	PHIP	pleckstrin homology domain interacting protein	1.49512
1	KIAA0240	KIAA0240 protein	1.49061
1	MGC39325	hypothetical protein MGC39325	1.49038
1	ABI-2	abl-interactor 2	1.48978
1	MSR1	macrophage scavenger receptor 1	1.48945
1	HSPC232	hypothetical protein HSPC232	1.48924
1	LOC114926	hypothetical protein BC013035	1.48783
1	ABCG2	ATP-binding cassette, sub-family G (WHITE), member 2	1.48581
1	GSPT2	G1 to S phase transition 2	1.48325
1	H4F2	H4 histone, family 2	1.48123
1	FLJ20281	hypothetical protein FLJ20281	1.4786
1	MPDZ	multiple PDZ domain protein	1.47768
1	CDK10	cyclin-dependent kinase (CDC2-like) 10	1.47652
1	STHM	sialyltransferase	1.47536
1	FLJ11273	hypothetical protein FLJ11273	1.4749
1	FLJ22059	hypothetical protein FLJ22059	1.4741
1	FLJ13490	hypothetical protein FLJ13490	1.47241
1	RCP	Rab coupling protein	1.47131
1	CRF	C1q-related factor	1.47128
1	H1F0	H1 histone family, member 0	1.47024
1	JTV1	JTV1 gene	1.46895
1	DKFZP566B0846	nectin 3	1.46756
1	FLJ21007	hypothetical protein FLJ21007	1.46527
1	KIAA0063	KIAA0063 gene product	1.46446
1	IFI30	interferon, gamma-inducible protein 30	1.46264
1	SKRP1	protein phosphatase	1.46188
1	KIAA0672	KIAA0672 gene product	1.46083
1	PHKA2	phosphorylase kinase, alpha 2 (liver)	1.45925
1	GPRC5B	G protein-coupled receptor, family C, group 5, member B	1.45905
1	CSRP3	cysteine and glycine-rich protein 3 (cardiac LIM protein)	1.45694
1	ZAK	sterile alpha motif and leucine zipper containing kinase AZK	1.45666
1	DSS1	Deleted in split-hand/split-foot 1 region	1.45584
1	TIMP3	tissue inhibitor of metalloproteinase 3 (Sorsby fundus dystrophy, pseudoinflammatory)	1.45524
1	MLLT4	myeloid/lymphoid or mixed-lineage leukemia (trithorax homolog, Drosophila); translocated to, 4	1.45388
1	KIAA1892	KIAA1892 protein	1.45267
1	C4B	complement component 4B	1.44779
1	GOLGA2	golgi autoantigen, golgin subfamily a, 2	1.44686
1	EHD3	EH-domain containing 3	1.44658
1	HSPA1L	heat shock 70kDa protein 1-like	1.44529
1	LOC51184	protein x 0004	1.44527
1	FLJ33245	hypothetical protein FLJ33245	1.44482
1	HNRPH3	heterogeneous nuclear ribonucleoprotein H3 (2H9)	1.44457
1	LOC153328	similar to CG4995 gene product	1.44256
1	CDKN2D	cyclin-dependent kinase inhibitor 2D (p19, inhibits CDK4)	1.44152
1	MGC24302	hypothetical protein MGC24302	1.4408
1	KIAA0319	KIAA0319 gene product	1.44076
1	UBE3B	ubiquitin protein ligase	1.43491
1	ZNF42	zinc finger protein 42 (myeloid-specific retinoic acid- responsive)	1.43385
1	ZNF263	zinc finger protein 263	1.43328
1	IL17D	interleukin 17D	1.42956
1	KIAA0459	KIAA0459 protein	1.42917
1	CRLF3	cytokine receptor-like factor 3	1.42665
1	FLJ23049	hypothetical protein FLJ23049	1.4265
1	KIAA0534	KIAA0534 protein	1.42501
1	CLDN4	claudin 4	1.42165
1	MGC4126	hypothetical protein MGC4126	1.42133
1	MDS029	uncharacterized hematopoietic stem/progenitor cells protein MDS029	1.42083
1	FLJ13868	hypothetical protein FLJ13868	1.41454
1	IL24	interleukin 24	1.41442
1	SLC6A8	solute carrier family 6 (neurotransmitter transporter, creatine), member 8	1.41429
1	WSB1	SOCS box-containing WD protein SWiP-1	1.41189
1	SMG1	PI-3-kinase-related kinase SMG-1	1.40878
1	HLA-DQA1	major histocompatibility complex, class II, DQ alpha 1	1.40649
1	FTSJ1	FtsJ homolog 1 (E. coli)	1.40488
1	PPP1R12B	protein phosphatase 1, regulatory (inhibitor) subunit 12B	1.40327
1	FOXF1	forkhead box F1	1.4028
1	HN1L	HN1 like	1.39881
1	ARG99	ARG99 protein	1.39811
1	DKFZP762N2316	hypothetical protein DKFZp762N2316	1.39792
1	PPP1R10	protein phosphatase 1, regulatory subunit 10	1.39717
1	SEC14L1	SEC14-like 1 (S. cerevisiae)	1.39573
1	DGKH	diacylglycerol kinase, eta	1.39496
1	FLJ23129	hypothetical protein FLJ23129	1.39433
1	SLC7A5	solute carrier family 7 (cationic amino acid transporter, y+ system), member 5	1.39403
1	C2orf6	chromosome 2 open reading frame 6	1.38915
1	LOC90557	hypothetical protein BC016861	1.38898
1	FLJ11193	hypothetical protein FLJ11193	1.38872
1	FLJ10103	hypothetical protein FLJ10103	1.3883
1	STRAIT11499	hypothetical protein STRAIT11499	1.38817
1	ZNF212	zinc finger protein 212	1.38709
1	BZRP	benzodiazapine receptor (peripheral)	1.38672
1	MYBL2	v-myb myeloblastosis viral oncogene homolog (avian)-like 2	1.38663
1	LOC136319	granule cell differentiation protein	1.38635
1	NDRG4	NDRG family member 4	1.38577
1	UBC3B	ubiquitin-conjugating enzyme UBC3B	1.38274
1	FLJ10210	hypothetical protein FLJ10210	1.3815
1	GYPA	glycophorin A (includes MN blood group)	1.38061
1	HSU84971	fetal hypothetical protein	1.37768
1	ANXA6	annexin A6	1.3775
1	CFP1	cyclin fold protein 1	1.37578
1	MEF2B	MADS box transcription enhancer factor 2, polypeptide B (myocyte enhancer factor 2B)	1.37576
1	GGT1	gamma-glutamyltransferase 1	1.37515
1	SSR1	signal sequence receptor, alpha (translocon-associated protein alpha)	1.374
1	KIAA0229	KIAA0229 protein	1.37374
1	NUCKS	similar to rat nuclear ubiquitous casein kinase 2	1.37256
1	SLC18A2	solute carrier family 18 (vesicular monoamine), member 2	1.37012
1	SMOC2	secreted modular calcium-binding protein 2	1.36898
1	CSF1	colony stimulating factor 1 (macrophage)	1.36871
1	KLF4	Kruppel-like factor 4 (gut)	1.36706
1	ACTR1A	ARP1 actin-related protein 1 homolog A, centractin alpha (yeast)	1.36543
1	EDR1	early development regulator 1 (polyhomeotic 1 homolog)	1.36534
1	PIN1	protein (peptidyl-prolyl cis/trans isomerase) NIMA-interacting 1	1.36521
1	KIAA1115	KIAA1115 protein	1.36304
1	KCNK6	potassium channel, subfamily K, member 6	1.36007
1	EHD1	EH-domain containing 1	1.35934
1	STK18	serine/threonine kinase 18	1.35815
1	HP1-BP74	HP1-BP74	1.35665
1	TIP120A	TBP-interacting protein	1.35631
1	C11orf23	chromosome 11 open reading frame 23	1.35515
1	MRPL2	mitochondrial ribosomal protein L2	1.35356
1	MGC11316	hypothetical protein MGC11316	1.35356
1	SPAG6	sperm associated antigen 6	1.35267
1	MGC3232	hypothetical protein MGC3232	1.35244
1	CD37	CD37 antigen	1.35141
1	POPX1	partner of PIX 1	1.35126
1	ZNF335	zinc finger protein 335	1.34445
1	NHP2L1	NHP2 non-histone chromosome protein 2-like 1 (S. cerevisiae)	1.34311
1	TNXB	tenascin XB	1.34234
1	TLN1	talin 1	1.34094
1	PGGT1B	protein geranylgeranyltransferase type I, beta subunit	1.34065
1	H2BFC	H2B histone family, member C	1.33986
1	MGC2488	hypothetical protein MGC2488	1.33925
1	LRRFIP2	leucine rich repeat (in FLII) interacting protein 2	1.33693
1	GMFB	glia maturation factor, beta	1.3364
1	LOC92715	hypothetical protein BC017335	1.33556
1	FLJ20335	hypothetical protein FLJ20335	1.33511
1	SPTAN1	spectrin, alpha, non-erythrocytic 1 (alpha-fodrin)	1.33504
1	FSD1	fibronectin type 3 and SPRY domain-containing protein	1.33326
1	AMPD1	adenosine monophosphate deaminase 1 (isoform M)	1.33016
1	MGC13090	hypothetical protein MGC13090	1.32995
1	TNS	tensin	1.32963
1	KIAA0140	KIAA0140 gene product	1.32933
1	OGT	O-linked N-acetylglucosamine (GlcNAc) transferase (UDP-N-acetylglucosamine:polypeptide-N-acetylglucosaminyl transferase)	1.3274
1	FLJ32800	hypothetical protein FLJ32800	1.32673
1	DATF1	death associated transcription factor 1	1.32343
1	COL16A1	collagen, type XVI, alpha 1	1.32321
1	KIAA0977	KIAA0977 protein	1.32237
1	MRPL35	mitochondrial ribosomal protein L35	1.31894
1	DNCH1	dynein, cytoplasmic, heavy polypeptide 1	1.31885
1	STAU2	staufen, RNA binding protein, homolog 2 (Drosophila)	1.31645
1	COX7A1	cytochrome c oxidase subunit VIIa polypeptide 1 (muscle)	1.31519
1	C20orf52	chromosome 20 open reading frame 52	1.31513
1	ATP10B	ATPase, Class V, type 10B	1.31426
1	HSA243666	NICE-5 protein	1.31277
1	LOC127255	similar to hypothetical protein FLJ20156	1.31165
1	AASDHPPT	aminoadipate-semialdehyde dehydrogenase-phosphopantetheinyl transferase	1.30704
1	DNAJB1	DnaJ (Hsp40) homolog, subfmaily B, member 1	1.30555
1	BTN3A2	butyrophilin, subfamily 3, member A2	1.30528
1	FLJ35954	hypothetical protein FLJ35954	1.30528
1	HSPC019	HSPC019 protein	1.30509
1	ENO1	enolase 1, (alpha)	1.30315
1	PP1044	hypothetical protein PP1044	1.30247
1	DKFZp761G058	hypothetical protein DKFZp761G058	1.3006
1	WISP2	WNT1 inducible signaling pathway protein 2	1.29938
1	PAPSS1	3'-phosphoadenosine 5'-phosphosulfate synthase 1	1.29633
1	C5orf6	chromosome 5 open reading frame 6	1.29395
1	KIAA0460	KIAA0460 protein	1.29346
1	LOC51236	hypothetical protein LOC51236	1.29328
1	JMJ	jumonji homolog (mouse)	1.2927
1	FLJ10936	hypothetical protein FLJ10936	1.28685
1	SMAP-5	golgi membrane protein SB140	1.2833
1	STK12	serine/threonine kinase 12	1.28292
1	CALM2	calmodulin 2 (phosphorylase kinase, delta)	1.27944
1	KIAA0009	KIAA0009 gene product	1.27915
1	RGS8	regulator of G-protein signalling 8	1.27905
1	KIAA1681	KIAA1681 protein	1.27802
1	FLJ11712	hypothetical protein FLJ11712	1.27676
1	CCT4	chaperonin containing TCP1, subunit 4 (delta)	1.27494
1	ZF5128	zinc finger protein	1.27469
1	KIAA1796	KIAA1796 protein	1.27374
1	LOC51315	hypothetical protein LOC51315	1.27298
1	PPP2R1B	protein phosphatase 2 (formerly 2A), regulatory subunit A (PR 65), beta isoform	1.27224
1	LOC51170	retinal short-chain dehydrogenase/reductase retSDR2	1.27072
1	P2Y5	purinergic receptor (family A group 5)	1.26932
1	UCHL3	ubiquitin carboxyl-terminal esterase L3 (ubiquitin thiolesterase)	1.2689
1	FLJ21079	hypothetical protein FLJ21079	1.26684
1	COX11	COX11 homolog, cytochrome c oxidase assembly protein (yeast)	1.26631
1	FLJ14166	hypothetical protein FLJ14166	1.26378
1	TNFAIP1	tumor necrosis factor, alpha-induced protein 1 (endothelial)	1.26329
1	MGC20398	hypothetical protein MGC20398	1.26257
1	CAV2	caveolin 2	1.26246
1	SSNA1	Sjogren's syndrome nuclear autoantigen 1	1.26025
1	FLJ13263	hypothetical protein FLJ13263	1.2598
1	KIAA1870	KIAA1870 protein	1.25968
1	DIO2	deiodinase, iodothyronine, type II	1.25649
1	FLJ12666	hypothetical protein FLJ12666	1.25532
1	FGFR2	fibroblast growth factor receptor 2 (bacteria-expressed kinase, keratinocyte growth factor receptor, craniofacial dysostosis 1, Crouzon syndrome, Pfeiffer syndrome, Jackson-Weiss syndrome)	1.25379
1	SP1	Sp1 transcription factor	1.25069
1	DKFZp564A176	hypothetical protein DKFZp564A176	1.25043
1	PP35	protein similar to E.coli yhdg and R. capsulatus nifR3	1.24987
1	FLJ36525	hypothetical protein LOC259173	1.24909
1	ZBRK1	zinc-finger protein ZBRK1	1.24902
1	ATP6V0A1	ATPase, H+ transporting, lysosomal V0 subunit a isoform 1	1.24802
1	DYRK1B	dual-specificity tyrosine-(Y)-phosphorylation regulated kinase 1B	1.24766
1	FLJ32389	hypothetical protein FLJ32389	1.24748
1	RAB38	RAB38, member RAS oncogene family	1.24733
1	HOXB3	homeo box B3	1.24444
1	DFNA5	deafness, autosomal dominant 5	1.24356
1	SFRS10	splicing factor, arginine/serine-rich 10 (transformer 2 homolog, Drosophila)	1.24353
1	FXR1	fragile X mental retardation, autosomal homolog 1	1.24309
1	NDUFS2	NADH dehydrogenase (ubiquinone) Fe-S protein 2, 49kDa (NADH-coenzyme Q reductase)	1.24243
1	REG1B	regenerating islet-derived 1 beta (pancreatic stone protein, pancreatic thread protein)	1.24015
1	KISS1	KiSS-1 metastasis-suppressor	1.24002
1	MLL3	myeloid/lymphoid or mixed-lineage leukemia3	1.23956
1	WHSC1	Wolf-Hirschhorn syndrome candidate 1	1.2381
1	MAX	MAX protein	1.23541
1	KIAA1237	KIAA1237 protein	1.23455
1	USP7	ubiquitin specific protease 7 (herpes virus-associated)	1.2329
1	DXF68S1E	DNA segment, numerous copies, expressed probes (GS1 gene)	1.23264
1	HADHSC	L-3-hydroxyacyl-Coenzyme A dehydrogenase, short chain	1.23241
1	FAAH	fatty acid hydroxylase	1.23157
1	TSARG1	testis and spermatogenesis cell apoptosis related protein 1	1.23134
1	KIAA0874	KIAA0874 protein	1.22816
1	COLEC12	collectin sub-family member 12	1.2279
1	SYNCOILIN	intermediate filament protein syncoilin	1.22774
1	FLJ14103	hypothetical protein FLJ14103	1.22712
1	KIAA1705	KIAA1705 protein	1.22461
1	KIAA1576	KIAA1576 protein	1.22346
1	FLJ20154	hypothetical protein FLJ20154	1.22194
1	FECH	ferrochelatase (protoporphyria)	1.22078
1	DDX17	DEAD/H (Asp-Glu-Ala-Asp/His) box polypeptide 17, 72kDa	1.22075
1	TRAD	serine/threonine kinase with Dbl- and pleckstrin homology domains	1.2202
1	KIAA1131	KIAA1131 protein	1.21889
1	HLA-DQA1	major histocompatibility complex, class II, DQ alpha 1	1.21769
1	FLJ35961	hypothetical protein FLJ35961	1.21642
1	HAAO	3-hydroxyanthranilate 3,4-dioxygenase	1.2135
1	DKFZp761O0113	hypothetical protein DKFZp761O0113	1.21112
1	TBX5	T-box 5	1.20965
1	PP35	protein similar to E.coli yhdg and R. capsulatus nifR3	1.20918
1	ZNF254	zinc finger protein 254	1.20865
1	PRPF31	PRP31 pre-mRNA processing factor 31 homolog (yeast)	1.20791
1	SDBCAG84	serologically defined breast cancer antigen 84	1.20674
1	CPD	carboxypeptidase D	1.20669
1	AND-1	AND-1 protein	1.20484
1	MGC9084	hypothetical protein MGC9084	1.20423
1	KIAA1872	KIAA1872 protein	1.20358
1	RNPC2	RNA-binding region (RNP1, RRM) containing 2	1.20294
1	KIAA0336	KIAA0336 gene product	1.20219
1	KIAA1941	KIAA1941 protein	1.19631
1	CA5B	carbonic anhydrase VB, mitochondrial	1.19618
1	MAN1A1	mannosidase, alpha, class 1A, member 1	1.19431
1	THY1	Thy-1 cell surface antigen	1.19387
1	MJD	Machado-Joseph disease (spinocerebellar ataxia 3, olivopontocerebellar ataxia 3, autosomal dominant, ataxin 3)	1.19256
1	MSL3L1	male-specific lethal 3-like 1 (Drosophila)	1.1919
1	FAIM	Fas apoptotic inhibitory molecule	1.18678
1	SCAM-1	vinexin beta (SH3-containing adaptor molecule-1)	1.18535
1	EIF2S3	eukaryotic translation initiation factor 2, subunit 3 gamma, 52kDa	1.18453
1	CKTSF1B1	cysteine knot superfamily 1, BMP antagonist 1	1.1828
1	MGC19595	hypothetical gene MGC19595	1.18179
1	GGCX	gamma-glutamyl carboxylase	1.18014
1	FLJ25157	hypothetical protein FLJ25157	1.1778
1	FGA	fibrinogen, A alpha polypeptide	1.17761
1	TRAP150	thyroid hormone receptor-associated protein, 150 kDa subunit	1.17636
1	SNAP29	synaptosomal-associated protein, 29kDa	1.17225
1	TOLLIP	Toll-interacting protein	1.17176
1	ZFP26	C3HC4-like zinc finger protein	1.16922
1	F-LAN-1	CGI-101 protein	1.16777
1	DKFZP761D0211	hypothetical protein DKFZp761D0211	1.16643
1	CLECSF1	C-type (calcium dependent, carbohydrate-recognition domain) lectin, superfamily member 1 (cartilage-derived)	1.16512
1	TEAD3	TEA domain family member 3	1.16468
1	CLSTN1	calsyntenin 1	1.163
1	MGC19825	similar to RIKEN cDNA 5630401J11	1.16201
1	YPEL1	yippee-like 1 (Drosophila)	1.16133
1	MGC21738	zinc finger protein MGC21738	1.15897
1	p100	EBNA-2 co-activator (100kD)	1.15846
1	CCRK	cell cycle related kinase	1.15571
1	CGR19	cell growth regulatory with ring finger domain	1.1557
1	SSI-3	suppressor of cytokine signaling 3	1.15391
1	NSD1	nuclear receptor binding SET domain protein 1	1.14848
1	KIF3A	kinesin family member 3A	1.14769
1	RAGD	Rag D protein	1.14738
1	HDAC1	histone deacetylase 1	1.14618
1	SGPL1	sphingosine-1-phosphate lyase 1	1.14557
1	MGC23884	hypothetical protein MGC23884	1.14505
1	NRP2	neuropilin 2	1.14395
1	KIAA1229	KIAA1229 protein	1.14272
1	GPR48	G protein-coupled receptor 48	1.14139
1	DAPP1	dual adaptor of phosphotyrosine and 3-phosphoinositides	1.14116
1	CDC10	CDC10 cell division cycle 10 homolog (S. cerevisiae)	1.13803
1	TGM2	transglutaminase 2 (C polypeptide, protein-glutamine-gamma-glutamyltransferase)	1.13566
1	KIAA0628	KIAA0628 gene product	1.13548
1	KIAA0871	KIAA0871 protein	1.1349
1	EYA3	eyes absent homolog 3 (Drosophila)	1.13074
1	H2BFL	H2B histone family, member L	1.13022
1	ITGB3	integrin, beta 3 (platelet glycoprotein IIIa, antigen CD61)	1.12978
1	DDEF1	development and differentiation enhancing factor 1	1.12917
1	FLJ20651	hypothetical protein FLJ20651	1.12708
1	FLJ12649	hypothetical protein FLJ12649	1.12697
1	NUDE1	LIS1-interacting protein NUDE1, rat homolog	1.12644
1	PSCD3	pleckstrin homology, Sec7 and coiled/coil domains 3	1.12592
1	SPINK2	serine protease inhibitor, Kazal type, 2 (acrosin-trypsin inhibitor)	1.12584
1	CDC37	CDC37 cell division cycle 37 homolog (S. cerevisiae)	1.12502
1	CDV-1	carnitine deficiency-associated gene expressed in ventricle 1	1.12464
1	CHD4	chromodomain helicase DNA binding protein 4	1.12074
1	RRAS2	related RAS viral (r-ras) oncogene homolog 2	1.12022
1	ZD52F10	hypothetical gene ZD52F10	1.12006
1	LOC115509	hypothetical protein BC014000	1.11996
1	SEC14L2	SEC14-like 2 (S. cerevisiae)	1.11828
1	DCT	dopachrome tautomerase (dopachrome delta-isomerase, tyrosine-related protein 2)	1.11823
1	CPO	coproporphyrinogen oxidase (coproporphyria, harderoporphyria)	1.11757
1	PRDX3	peroxiredoxin 3	1.11704
1	MSTP032	MSTP032 protein	1.11658
1	MGC4766	hypothetical protein MGC4766 similar to testis specific protein TES101RP	1.11615
1	DUSP4	dual specificity phosphatase 4	1.11387
1	AKAP1	A kinase (PRKA) anchor protein 1	1.11347
1	UBA2	SUMO-1 activating enzyme subunit 2	1.11268
1	GPC1	glypican 1	1.11225
1	GCLM	glutamate-cysteine ligase, modifier subunit	1.11194
1	R32184_3	hypothetical protein MGC4022	1.11178
1	ACADSB	acyl-Coenzyme A dehydrogenase, short/branched chain	1.11153
1	DT1P1A10	hypothetical protein DT1P1A10	1.11074
1	MGC32995	hypothetical protein MGC32995	1.11
1	HSJ001348	cDNA for differentially expressed CO16 gene	1.10985
1	ARHGEF12	Rho guanine nucleotide exchange factor (GEF) 12	1.1095
1	NLI-IF	nuclear LIM interactor-interacting factor	1.1084
1	PPAP2B	phosphatidic acid phosphatase type 2B	1.1061
1	DUSP2	dual specificity phosphatase 2	1.10556
1	KCNS3	potassium voltage-gated channel, delayed-rectifier, subfamily S, member 3	1.10455
1	FBXO3	F-box only protein 3	1.10287
1	FLJ22557	hypothetical protein FLJ22557	1.1028
1	WW45	WW45 protein	1.10259
1	MGC5391	hypothetical protein MGC5391	1.10114
1	RRN3	RNA polymerase I transcription factor RRN3	1.09998
1	ZNF76	zinc finger protein 76 (expressed in testis)	1.0971
1	KRT6IRS	keratin 6 irs	1.0961
1	PPIF	peptidylprolyl isomerase F (cyclophilin F)	1.09604
1	UBQLN2	ubiquilin 2	1.09438
1	UBQLN1	ubiquilin 1	1.09323
1	DSCAM	Down syndrome cell adhesion molecule	1.09252
1	KLRB1	killer cell lectin-like receptor subfamily B, member 1	1.0924
1	IRF4	interferon regulatory factor 4	1.09237
1	KHK	ketohexokinase (fructokinase)	1.092
1	SLC24A4	solute carrier family 24 (sodium/potassium/calcium exchanger), member 4	1.09199
1	IRS3L	insulin receptor substrate 3-like	1.09173
1	PRPF4	PRP4 pre-mRNA processing factor 4 homolog (yeast)	1.09008
1	ENTPD1	ectonucleoside triphosphate diphosphohydrolase 1	1.0889
1	FLNA	filamin A, alpha (actin binding protein 280)	1.08861
1	LOC51580	H-2K binding factor-2	1.08728
1	FLJ14466	hypothetical protein FLJ14466	1.08551
1	ADAMTS8	a disintegrin-like and metalloprotease (reprolysin type) with thrombospondin type 1 motif, 8	1.08545
1	ITPR2	inositol 1,4,5-triphosphate receptor, type 2	1.0841
1	SF1	splicing factor 1	1.08135
1	LOC64116	up-regulated by BCG-CWS	1.0813
1	HDAC7A	histone deacetylase 7A	1.08112
1	KIAA1796	KIAA1796 protein	1.07998
1	FLJ10853	hypothetical protein FLJ10853	1.07959
1	KIAA0976	netrin G1f	1.07931
1	G6PT1	glucose-6-phosphatase, transport (glucose-6-phosphate) protein 1	1.07693
1	BM042	uncharacterized bone marrow protein BM042	1.07687
1	BIRC3	baculoviral IAP repeat-containing 3	1.07402
1	CRSP2	cofactor required for Sp1 transcriptional activation, subunit 2, 150kDa	1.07344
1	RFX3	regulatory factor X, 3 (influences HLA class II expression)	1.0713
1	SMC4L1	SMC4 structural maintenance of chromosomes 4-like 1 (yeast)	1.06922
1	PRO2325	hypothetical protein PRO2325	1.0671
1	ATIP1	AT2 receptor-interacting protein 1	1.06575
1	UBL1	ubiquitin-like 1 (sentrin)	1.06521
1	GFPT1	glutamine-fructose-6-phosphate transaminase 1	1.06474
1	BCCIP	BRCA2 and CDKN1A interacting protein	1.06414
1	KIAA0116	KIAA0116 protein	1.06136
1	KIAA0222	KIAA0222 gene product	1.06031
1	APPBP2	amyloid beta precursor protein (cytoplasmic tail) binding protein 2	1.0599
1	RAB23	RAB23, member RAS oncogene family	1.05983
1	FLJ23309	hypothetical protein FLJ23309	1.05956
1	GAGEC1	G antigen, family C, 1	1.05831
1	RDS	retinal degeneration, slow (retinitis pigmentosa 7)	1.05779
1	LOC118924	similar to PUTATIVE ACID PHOSPHATASE F26C11.1	1.05571
1	KIAA0644	KIAA0644 gene product	1.0543
1	KIAA0121	KIAA0121 gene product	1.0518
1	RAD50	RAD50 homolog (S. cerevisiae)	1.05176
1	C20orf150	chromosome 20 open reading frame 150	1.04954
1	RAP1A	RAP1A, member of RAS oncogene family	1.04951
1	UBE2D2	ubiquitin-conjugating enzyme E2D 2 (UBC4/5 homolog, yeast)	1.04818
1	EREG	epiregulin	1.0464
1	MGC10812	hypothetical protein MGC10812	1.0437
1	SNX8	sorting nexin 8	1.04088
1	FLJ25157	hypothetical protein FLJ25157	1.03955
1	TERE1	transitional epithelia response protein	1.03911
1	GJB2	gap junction protein, beta 2, 26kDa (connexin 26)	1.03873
1	pknbeta	protein kinase PKNbeta	1.03754
1	NCOA3	nuclear receptor coactivator 3	1.03747
1	MNAB	membrane-associated nucleic acid binding protein	1.0368
1	LOC154467	hypothetical protein BC003515	1.03442
1	SMARCA5	SWI/SNF related, matrix associated, actin dependent regulator of chromatin, subfamily a, member 5	1.03365
1	PHKG2	phosphorylase kinase, gamma 2 (testis)	1.03161
1	PCDH17	protocadherin 17	1.02943
1	KIAA0792	KIAA0792 gene product	1.02893
1	KIAA0084	KIAA0084 protein	1.02859
1	PRKAR1A	protein kinase, cAMP-dependent, regulatory, type I, alpha (tissue specific extinguisher 1)	1.02777
1	INPP5E	inositol polyphosphate-5-phosphatase, 72kDa	1.0273
1	KLRD1	killer cell lectin-like receptor subfamily D, member 1	1.02485
1	POLS	polymerase (DNA directed) sigma	1.02319
1	DLC1	deleted in liver cancer 1	1.02231
1	ALDOC	aldolase C, fructose-bisphosphate	1.02165
1	CCT5	chaperonin containing TCP1, subunit 5 (epsilon)	1.02067
1	MPHOSPH9	M-phase phosphoprotein 9	1.02038
1	KIAA0669	KIAA0669 gene product	1.01943
1	ISL1	ISL1 transcription factor, LIM/homeodomain, (islet-1)	1.01563
1	FLJ20003	hypothetical protein FLJ20003	1.01552
1	KIAA0528	KIAA0528 gene product	1.01419
1	CUL4A	cullin 4A	1.01405
1	GC	group-specific component (vitamin D binding protein)	1.01179
1	CHM	choroideremia (Rab escort protein 1)	1.00691
1	LOC116150	hypothetical protein, MGC:7199	1.0046
1	MBP	myelin basic protein	1.00333
1	ZAP3	ZAP3 protein	1.00169
1	KIAA0220	KIAA0220 protein	1.00155
1	AP1GBP1	AP1 gamma subunit binding protein 1	1.00148
1	FBXW2	F-box and WD-40 domain protein 2	1.00082
1	SLC11A1	solute carrier family 11 (proton-coupled divalent metal ion transporters), member 1	1.00035
1	KIAA0939	KIAA0939 protein	1.00021
1	FLJ25211	hypothetical protein FLJ25211	0.998902
1	FLJ21945	hypothetical protein FLJ21945	0.998571
1	EVI5	ecotropic viral integration site 5	0.997956
1	SMBP	SM-11044 binding protein	0.997233
1	NSMAF	neutral sphingomyelinase (N-SMase) activation associated factor	0.996713
1	PSG9	pregnancy specific beta-1-glycoprotein 9	0.9965
1	MCSP	mitochondrial capsule selenoprotein	0.994965
1	GDF1	growth differentiation factor 1	0.994775
1	ARIH2	ariadne homolog 2 (Drosophila)	0.994304
1	FLJ13204	hypothetical protein FLJ13204	0.994088
1	ME2	malic enzyme 2, NAD(+)-dependent, mitochondrial	0.993952
1	POLR2B	polymerase (RNA) II (DNA directed) polypeptide B, 140kDa	0.99151
1	ZNF16	zinc finger protein 16 (KOX 9)	0.991484
1	FLJ10466	hypothetical protein FLJ10466	0.99
1	FLJ31659	hypothetical protein FLJ31659	0.98911
1	FLJ10901	hypothetical protein FLJ10901	0.988674
1	FLJ10477	hypothetical protein FLJ10477	0.988587
1	ATP6V0C	ATPase, H+ transporting, lysosomal 16kDa, V0 subunit c	0.9881
1	LRMP	lymphoid-restricted membrane protein	0.987144
1	KIAA1878	KIAA1878 protein	0.986927
1	PTGFRN	prostaglandin F2 receptor negative regulator	0.985248
1	FLJ13855	hypothetical protein FLJ13855	0.985174
1	RPS6	ribosomal protein S6	0.985171
1	RRP46	exosome component Rrp46	0.983864
1	FKBP2	FK506 binding protein 2, 13kDa	0.98107
1	DKFZP564M182	DKFZP564M182 protein	0.980588
1	BM045	uncharacterized bone marrow protein BM045	0.980056
1	FLJ10330	hypothetical protein FLJ10330	0.979387
1	SF3B1	splicing factor 3b, subunit 1, 155kDa	0.978745
1	PGRMC1	progesterone receptor membrane component 1	0.978617
1	LOX	lysyl oxidase	0.977781
1	BCoR	BCL-6 interacting corepressor	0.976736
1	PMP2	peripheral myelin protein 2	0.976207
1	MRPS5	mitochondrial ribosomal protein S5	0.97556
1	MGC2865	hypothetical protein MGC2865	0.974659
1	PLCB4	phospholipase C, beta 4	0.974153
1	CNAP1	chromosome condensation-related SMC-associated protein 1	0.973245
1	FLJ23469	hypothetical protein FLJ23469	0.973144
1	LOC51241	hypothetical protein LOC51241	0.973091
1	RECK	reversion-inducing-cysteine-rich protein with kazal motifs	0.972079
1	LOC51137	coat protein gamma-cop	0.971156
1	KIAA0664	KIAA0664 protein	0.967087
1	FLJ21610	hypothetical protein FLJ21610	0.966669
1	FUSIP1	FUS interacting protein (serine-arginine rich) 1	0.96646
1	GTF3C2	general transcription factor IIIC, polypeptide 2, beta 110kDa	0.966318
1	ABCA6	ATP-binding cassette, sub-family A (ABC1), member 6	0.965452
1	MGC4701	hypothetical protein MGC4701	0.965171
1	RPS6KA3	ribosomal protein S6 kinase, 90kDa, polypeptide 3	0.964752
1	ZFP106	zinc finger protein 106	0.96468
1	DCNP1	dendritic cell nuclear protein 1	0.964281
1	GTF2I	general transcription factor II, i	0.964064
1	FGF12	fibroblast growth factor 12	0.963906
1	TAZ	transcriptional co-activator with PDZ-binding motif (TAZ)	0.963318
1	TRPC4	transient receptor potential cation channel, subfamily C, member 4	0.963187
1	PSMD8	proteasome (prosome, macropain) 26S subunit, non-ATPase, 8	0.960798
1	MCM6	MCM6 minichromosome maintenance deficient 6 (MIS5 homolog, S. pombe) (S. cerevisiae)	0.960426
1	GRP3	guanine nucleotide exchange factor for Rap1	0.959703
1	PKHD1	polycystic kidney and hepatic disease 1 (autosomal recessive)	0.959552
1	SEMA6A	sema domain, transmembrane domain (TM), and cytoplasmic domain, (semaphorin) 6A	0.959229
1	FUS	fusion, derived from t(12;16) malignant liposarcoma	0.958373
1	STK19	serine/threonine kinase 19	0.958348
1	LAIR2	leukocyte-associated Ig-like receptor 2	0.958196
1	TEM6	tumor endothelial marker 6	0.957599
1	TOP2A	topoisomerase (DNA) II alpha 170kDa	0.957026
1	FLJ32685	hypothetical protein FLJ32685	0.956753
1	FLJ31434	hypothetical protein FLJ31434	0.955556
1	LSM5	U6 snRNA-associated Sm-like protein	0.955548
1	DLX6	distal-less homeo box 6	0.955141
1	TNNT2	troponin T2, cardiac	0.954998
1	PREB	prolactin regulatory element binding	0.954468
1	ABCA8	ATP-binding cassette, sub-family A (ABC1), member 8	0.954089
1	GALT	galactose-1-phosphate uridylyltransferase	0.953919
1	CHC1L	chromosome condensation 1-like	0.953833
1	KIAA0870	KIAA0870 protein	0.953552
1	SACS	spastic ataxia of Charlevoix-Saguenay (sacsin)	0.95276
1	ADCY4	adenylate cyclase 4	0.951395
1	PXMP4	peroxisomal membrane protein 4, 24kDa	0.950587
1	HLA-DPA1	major histocompatibility complex, class II, DP alpha 1	0.94781
1	MRAS	muscle RAS oncogene homolog	0.947429
1	MELK	maternal embryonic leucine zipper kinase	0.947374
1	PPP2CA	protein phosphatase 2 (formerly 2A), catalytic subunit, alpha isoform	0.946695
1	GPT2	glutamic pyruvate transaminase (alanine aminotransferase) 2	0.946524
1	RFP	ret finger protein	0.944478
1	HSPD1	heat shock 60kDa protein 1 (chaperonin)	0.944386
1	MRS2L	MRS2-like, magnesium homeostasis factor (S. cerevisiae)	0.944233
1	POU2F1	POU domain, class 2, transcription factor 1	0.944154
1	baz1b.1	bromodomain adjacent to zinc finger domain, 1B	0.943462
1	PGCP	plasma glutamate carboxypeptidase	0.942681
1	KIAA1939	KIAA1939 protein	0.941305
1	SMC1L1	SMC1 structural maintenance of chromosomes 1-like 1 (yeast)	0.939971
1	ATP6V0D1	ATPase, H+ transporting, lysosomal 38kDa, V0 subunit d isoform 1	0.939574
1	COMT	catechol-O-methyltransferase	0.938889
1	KCNA5	potassium voltage-gated channel, shaker-related subfamily, member 5	0.938171
1	MYST1	MYST histone acetyltransferase 1	0.937912
1	SAS	N-acetylneuraminic acid phosphate synthase; sialic acid synthase	0.937182
1	RPL36AL	ribosomal protein L36a-like	0.935721
1	WDR6	WD repeat domain 6	0.934427
1	DKFZP566I1024	DKFZP566I1024 protein	0.934022
1	BCHE	butyrylcholinesterase	0.932057
1	FLJ13204	hypothetical protein FLJ13204	0.930847
1	WTAP	Wilms' tumour 1-associating protein	0.929014
1	FLJ38663	hypothetical protein FLJ38663	0.92832
1	GASC1	gene amplified in squamous cell carcinoma 1	0.92805
1	SNTB2	syntrophin, beta 2 (dystrophin-associated protein A1, 59kDa, basic component 2)	0.927476
1	PROSC	proline synthetase co-transcribed homolog (bacterial)	0.927399
1	FLJ10535	pyridoxine-5'-phosphate oxidase	0.925959
1	MEG3	maternally expressed 3	0.924809
1	FLJ10154	hypothetical protein FLJ10154	0.923349
1	C19orf4	chromosome 19 open reading frame 4	0.922135
1	STC2	stanniocalcin 2	0.921789
1	FBLN5	fibulin 5	0.920254
1	FLJ32468	hypothetical protein FLJ32468	0.920086
1	SIAH1	seven in absentia homolog 1 (Drosophila)	0.918743
1	COL13A1	collagen, type XIII, alpha 1	0.918628
1	HD	huntingtin (Huntington disease)	0.917562
1	KIAA0107	KIAA0107 gene product	0.91464
1	D123	D123 gene product	0.914384
1	ERCC2	excision repair cross-complementing rodent repair deficiency, complementation group 2 (xeroderma pigmentosum D)	0.912263
1	LOC51174	delta-tubulin	0.909935
1	FLJ33817	hypothetical protein FLJ33817	0.909694
1	MGC4293	hypothetical protein MGC4293	0.908956
1	IL1A	interleukin 1, alpha	0.907868
1	LOC54103	hypothetical protein LOC54103	0.907272
1	ACO1	aconitase 1, soluble	0.906584
1	SLC2A1	solute carrier family 2 (facilitated glucose transporter), member 1	0.905913
1	PARL	presenilins associated rhomboid-like protein	0.905585
1	FTSJ3	FtsJ homolog 3 (E. coli)	0.905555
1	MUF1	MUF1 protein	0.904813
1	RGS4	regulator of G-protein signalling 4	0.901401
1	GNAI2	guanine nucleotide binding protein (G protein), alpha inhibiting activity polypeptide 2	0.900911
1	SYL	similar to putative	0.899078
1	BAK1	BCL2-antagonist/killer 1	0.898914
1	MAN1A2	mannosidase, alpha, class 1A, member 2	0.897874
1	YME1L1	YME1-like 1 (S. cerevisiae)	0.894937
1	MAP2K7	mitogen-activated protein kinase kinase 7	0.894888
1	MAPKAPK2	mitogen-activated protein kinase-activated protein kinase 2	0.894549
1	FLJ10743	hypothetical protein FLJ10743	0.889758
1	TOB2	transducer of ERBB2, 2	0.888803
1	GSTZ1	glutathione transferase zeta 1 (maleylacetoacetate isomerase)	0.88773
1	TRPC1	transient receptor potential cation channel, subfamily C, member 1	0.887142
1	KIAA0993	KIAA0993 protein	0.886922
1	DDX11	DEAD/H (Asp-Glu-Ala-Asp/His) box polypeptide 11 (CHL1-like helicase homolog, S. cerevisiae)	0.886192
1	UST	uronyl-2-sulfotransferase	0.885809
1	PTD012	PTD012 protein	0.88529
1	ZNF212	zinc finger protein 212	0.884074
1	NFKBIE	nuclear factor of kappa light polypeptide gene enhancer in B-cells inhibitor, epsilon	0.883453
1	ZFP	zinc finger protein	0.883098
1	LOC51580	H-2K binding factor-2	0.881941
1	FLJ10948	hypothetical protein FLJ10948	0.881753
1	KIAA1336	KIAA1336 protein	0.881716
1	DKFZP434F091	DKFZP434F091 protein	0.877898
1	C22orf1	chromosome 22 open reading frame 1	0.876737
1	IL17B	interleukin 17B	0.876697
1	CHI3L1	chitinase 3-like 1 (cartilage glycoprotein-39)	0.876556
1	MGC4643	hypothetical protein MGC4643	0.876191
1	KIAA0976	netrin G1f	0.87568
1	PRKCA	protein kinase C, alpha	0.87553
1	FKBP5	FK506 binding protein 5	0.871103
1	CLCN6	chloride channel 6	0.871025
1	SP192	hypothetical protein SP192	0.870811
1	LOC113521	similar to avenaII	0.870754
1	CYLD	cylindromatosis (turban tumor syndrome)	0.869877
1	FLJ40432	hypothetical protein FLJ40432	0.86936
1	CYBB	cytochrome b-245, beta polypeptide (chronic granulomatous disease)	0.868644
1	AP1M2	adaptor-related protein complex 1, mu 2 subunit	0.868329
1	DNMT3A	DNA (cytosine-5-)-methyltransferase 3 alpha	0.868116
1	PCDH19	protocadherin 19	0.866468
1	LOC112970	hypothetical protein BC012173	0.866438
1	SLC2A3	solute carrier family 2 (facilitated glucose transporter), member 3	0.866321
1	FAP48	FKBP-associated protein	0.866195
1	SEL1L	sel-1 suppressor of lin-12-like (C. elegans)	0.863886
1	MGC33607	hypothetical protein MGC33607	0.86362
1	GTF2IRD1	GTF2I repeat domain containing 1	0.863234
1	FHL2	four and a half LIM domains 2	0.863039
1	LAK-4P	expressed in activated T/LAK lymphocytes	0.862687
1	VCL	vinculin	0.861249
1	GDF3	growth differentiation factor 3	0.860883
1	KIAA1950	KIAA1950 protein	0.860754
1	HSCARG	HSCARG protein	0.860678
1	MGC26744	hypothetical protein MGC26744	0.86009
1	ABCB10	ATP-binding cassette, sub-family B (MDR/TAP), member 10	0.859701
1	MGC5466	hypothetical protein MGC5466	0.859625
1	PM5	pM5 protein	0.85881
1	UBE2A	ubiquitin-conjugating enzyme E2A (RAD6 homolog)	0.858694
1	B4GALT5	UDP-Gal:betaGlcNAc beta 1,4- galactosyltransferase, polypeptide 5	0.856767
1	TNNI1	troponin I, skeletal, slow	0.855234
1	FECH	ferrochelatase (protoporphyria)	0.85392
1	GS3955	GS3955 protein	0.853379
1	MIZF	MBD2 (methyl-CpG-binding protein)-interacting zinc finger protein	0.852939
1	ENTPD3	ectonucleoside triphosphate diphosphohydrolase 3	0.852644
1	SOC	socius	0.851739
1	MGC21874	hypothetical protein MGC21874	0.851496
1	CASK	calcium/calmodulin-dependent serine protein kinase (MAGUK family)	0.850288
1	CDC23	CDC23 (cell division cycle 23, yeast, homolog)	0.849431
1	SLC11A2	solute carrier family 11 (proton-coupled divalent metal ion transporters), member 2	0.848881
1	LOC90957	DEAH-box RNA/DNA helicase AAM73547	0.848285
1	LOC115416	hypothetical protein BC012331	0.847942
1	IMAGE:4215339	hypothetical protein IMAGE:4215339	0.844693
1	TEM8	tumor endothelial marker 8	0.844208
1	NMB	neuromedin B	0.844017
1	HEF1	enhancer of filamentation 1 (cas-like docking; Crk-associated substrate related)	0.843835
1	KIAA1361	KIAA1361 protein	0.843631
1	FLJ20647	hypothetical protein FLJ20647	0.842466
1	BMPR1A	bone morphogenetic protein receptor, type IA	0.842072
1	WASPIP	Wiskott-Aldrich syndrome protein interacting protein	0.840442
1	SERHL	serine hydrolase-like	0.84025
1	LOC127540	HMG2 like	0.840025
1	SEC23A	Sec23 homolog A (S. cerevisiae)	0.839238
1	LOC112869	hypothetical protein BC011981	0.83822
1	ID2	inhibitor of DNA binding 2, dominant negative helix-loop-helix protein	0.837849
1	FLJ14440	thrombospondin	0.83706
1	NR1H3	nuclear receptor subfamily 1, group H, member 3	0.836993
1	CTF1	cardiotrophin 1	0.836053
1	B3GAT1	beta-1,3-glucuronyltransferase 1 (glucuronosyltransferase P)	0.835242
1	SNX6	sorting nexin 6	0.834446
1	STE	sulfotransferase, estrogen-preferring	0.834433
1	LSR7	lipopolysaccharide specific response-7 protein	0.834321
1	STOML1	stomatin (EBP72)-like 1	0.834307
1	CARD15	caspase recruitment domain family, member 15	0.833682
1	FLJ13456	hypothetical protein FLJ13456	0.832289
1	PRKCL2	protein kinase C-like 2	0.831897
1	AXIN1	axin 1	0.831453
1	CTSZ	cathepsin Z	0.831067
1	ICAP-1A	integrin cytoplasmic domain-associated protein 1	0.828868
1	BTN2A2	butyrophilin, subfamily 2, member A2	0.828703
1	SH3KBP1	SH3-domain kinase binding protein 1	0.8263
1	DDEF1	development and differentiation enhancing factor 1	0.825464
1	NPHP1	nephronophthisis 1 (juvenile)	0.824104
1	LOC51159	colon carcinoma related protein	0.823826
1	KIAA1340	KIAA1340 protein	0.822792
1	ODF2	outer dense fibre of sperm tails 2	0.822527
1	KIAA0731	KIAA0731 protein	0.822069
1	ITSN2	intersectin 2	0.820604
1	LOC54499	putative membrane protein	0.820528
1	PRM2	protamine 2	0.820368
1	NAPG	N-ethylmaleimide-sensitive factor attachment protein, gamma	0.81948
1	CECR7	cat eye syndrome chromosome region, candidate 7	0.819468
1	H3FB	H3 histone family, member B	0.819376
1	PA26	p53 regulated PA26 nuclear protein	0.817604
1	ZNF384	zinc finger protein 384	0.816962
1	FLJ12799	hypothetical protein FLJ12799	0.816088
1	PROML1	prominin-like 1 (mouse)	0.815548
1	COX6B	cytochrome c oxidase subunit VIb	0.814257
1	CYP3A5	cytochrome P450, subfamily IIIA (niphedipine oxidase), polypeptide 5	0.813663
1	KIAA0703	KIAA0703 gene product	0.813575
1	FLJ32384	hypothetical protein MGC39389	0.813109
1	ITGB1BP2	integrin beta 1 binding protein (melusin) 2	0.812964
1	WSB1	SOCS box-containing WD protein SWiP-1	0.812941
1	MDS033	uncharacterized hematopoietic stem/progenitor cells protein MDS033	0.812913
1	ST3GALVI	alpha2,3-sialyltransferase	0.811691
1	PHGDH	phosphoglycerate dehydrogenase	0.811369
1	ANKRD6	ankyrin repeat domain 6	0.811333
1	SPIN	spindlin	0.81126
1	BRUNOL6	bruno-like 6, RNA binding protein (Drosophila)	0.810715
1	MRPS33	mitochondrial ribosomal protein S33	0.808379
1	SPATA6	spermatogenesis associated 6	0.808049
1	ACK1	activated p21cdc42Hs kinase	0.807726
1	KIAA1126	KIAA1126 protein	0.807219
1	FLJ20335	hypothetical protein FLJ20335	0.805278
1	LOC51759	hepatocellular carcinoma-associated antigen 59	0.805057
1	CNTNAP2	contactin associated protein-like 2	0.804423
1	UBE2V2	ubiquitin-conjugating enzyme E2 variant 2	0.803437
1	BRAP	BRCA1 associated protein	0.803128
1	LOC51002	CGI-121 protein	0.799817
1	APPBP2	amyloid beta precursor protein (cytoplasmic tail) binding protein 2	0.799547
1	IL18BP	interleukin 18 binding protein	0.799352
1	DIM1	similar to S. pombe dim1+	0.797811
1	SEPX1	selenoprotein X, 1	0.797466
1	PPL13	placental protein 13-like protein	0.79345
1	FLJ11155	hypothetical protein FLJ11155	0.792032
1	TXNL2	thioredoxin-like 2	0.791826
1	SELP	selectin P (granule membrane protein 140kDa, antigen CD62)	0.790782
1	CCL7	chemokine (C-C motif) ligand 7	0.790755
1	ITGB3BP	integrin beta 3 binding protein (beta3-endonexin)	0.790538
1	SPTLC1	serine palmitoyltransferase, long chain base subunit 1	0.790266
1	RAI1	retinoic acid induced 1	0.788892
1	CTPS2	CTP synthase II	0.788892
1	PRNP	prion protein (p27-30) (Creutzfeld-Jakob disease, Gerstmann-Strausler-Scheinker syndrome, fatal familial insomnia)	0.785996
1	FAAH	fatty acid amide hydrolase	0.784353
1	FGF18	fibroblast growth factor 18	0.784006
1	SORT1	sortilin 1	0.783814
1	NKG7	natural killer cell group 7 sequence	0.782651
1	HAO2	hydroxyacid oxidase 2 (long chain)	0.781862
1	FLJ20477	hypothetical protein FLJ20477	0.7818
1	KIAA0008	Drosophila discs large-1 tumor supressor-like	0.781669
1	Spir-1	Spir-1 protein	0.781642
1	RAD50	RAD50 homolog (S. cerevisiae)	0.780898
1	APBA3	amyloid beta (A4) precursor protein-binding, family A, member 3 (X11-like 2)	0.780371
1	KCND1	potassium voltage-gated channel, Shal-related subfamily, member 1	0.779755
1	ZFP93	zinc finger protein 93 homolog (mouse)	0.775637
1	FLJ20753	hypothetical protein FLJ20753	0.77438
1	C6orf26	chromosome 6 open reading frame 26	0.774194
1	CD97	CD97 antigen	0.773652
1	FGFR3	fibroblast growth factor receptor 3 (achondroplasia, thanatophoric dwarfism)	0.772916
1	C20orf114	chromosome 20 open reading frame 114	0.772304
1	TEK	TEK tyrosine kinase, endothelial (venous malformations, multiple cutaneous and mucosal)	0.772018
1	LDB3	LIM domain binding 3	0.770572
1	PCTK2	PCTAIRE protein kinase 2	0.768703
1	MGC5370	hypothetical protein MGC5370	0.76856
1	LOC51161	g20 protein	0.767977
1	HGS	hepatocyte growth factor-regulated tyrosine kinase substrate	0.767436
1	HIBCH	3-hydroxyisobutyryl-Coenzyme A hydrolase	0.766058
1	ARTS-1	type 1 tumor necrosis factor receptor shedding aminopeptidase regulator	0.766018
1	PKD2	protein kinase D2	0.765668
1	HSKM-B	HSKM-B protein	0.764831
1	LOC51182	likely ortholog of mouse heat shock protein, 70 kDa 4	0.764737
1	HLA-DRB3	major histocompatibility complex, class II, DR beta 3	0.764194
1	KIAA0794	KIAA0794 protein	0.76365
1	E2F1	E2F transcription factor 1	0.762636
1	NFAT5	nuclear factor of activated T-cells 5, tonicity-responsive	0.762093
1	MUT	methylmalonyl Coenzyme A mutase	0.761222
1	FLJ14351	hypothetical protein FLJ14351	0.760961
1	TRIM22	tripartite motif-containing 22	0.760476
1	KIAA1078	KIAA1078 protein	0.760108
1	BN51T	BN51 (BHK21) temperature sensitivity complementing	0.758617
1	PTCH	patched homolog (Drosophila)	0.758313
1	NTS	neurotensin	0.758182
1	MMD	monocyte to macrophage differentiation-associated	0.757118
1	RBM3	RNA binding motif protein 3	0.756344
1	BAZ2A	bromodomain adjacent to zinc finger domain, 2A	0.756143
1	RXRB	retinoid X receptor, beta	0.756066
1	NUP133	nucleoporin 133kDa	0.755855
1	SNRP70	small nuclear ribonucleoprotein 70kDa polypeptide (RNP antigen)	0.755674
1	UGTREL1	UDP-galactose transporter related	0.754956
1	RFXANK	regulatory factor X-associated ankyrin-containing protein	0.754096
1	ARS	ARS component B	0.753968
1	FZR1	Fzr1 protein	0.753843
1	TOX	thymus high mobility group box protein TOX	0.753225
1	DKFZP434A1319	hypothetical protein DKFZp434A1319	0.752016
1	MYO10	myosin X	0.751752
1	TFIP11	tuftelin interacting protein 11	0.751666
1	TRIP11	thyroid hormone receptor interactor 11	0.75001
1	PTK2	PTK2 protein tyrosine kinase 2	0.749962
1	FLJ22729	hypothetical protein FLJ22729	0.749909
1	FEN1	flap structure-specific endonuclease 1	0.749256
1	ATP5G2	ATP synthase, H+ transporting, mitochondrial F0 complex, subunit c (subunit 9), isoform 2	0.748403
1	LOC51172	N-acetylglucosamine-1-phosphodiester alpha-N-acetylglucosaminidase	0.747844
1	FBXL6	F-box and leucine-rich repeat protein 6	0.747795
1	KEO4	similar to Caenorhabditis elegans protein C42C1.9	0.74711
1	CD79A	CD79A antigen (immunoglobulin-associated alpha)	0.746086
1	LOC51202	hqp0256 protein	0.745465
1	LOC92906	hypothetical protein BC008217	0.745404
1	MIR16	membrane interacting protein of RGS16	0.745371
1	FBXL5	F-box and leucine-rich repeat protein 5	0.744098
1	BM88	BM88 antigen	0.743974
1	KIAA1272	KIAA1272 protein	0.741882
1	SERP1	stress-associated endoplasmic reticulum protein 1; ribosome associated membrane protein 4	0.740839
1	MLLT10	myeloid/lymphoid or mixed-lineage leukemia (trithorax homolog, Drosophila); translocated to, 10	0.740033
1	MIDORI	likely ortholog of mouse myocytic induction/differentiation originator	0.73991
1	FLJ10707	hypothetical protein FLJ10707	0.739906
1	LMO7	LIM domain only 7	0.73959
1	UBQLN1	ubiquilin 1	0.739121
1	LOC51277	Ras-associated protein Rap1	0.737386
1	SHMT2	serine hydroxymethyltransferase 2 (mitochondrial)	0.737258
1	C14orf1	chromosome 14 open reading frame 1	0.736839
1	KIAA0365	KIAA0365 gene product	0.735542
1	AP1B1	adaptor-related protein complex 1, beta 1 subunit	0.735236
1	CTNND1	catenin (cadherin-associated protein), delta 1	0.734549
1	KPNB2	karyopherin (importin) beta 2	0.734319
1	FYN	FYN oncogene related to SRC, FGR, YES	0.733899
1	LY9	lymphocyte antigen 9	0.732343
1	SRR	serine racemase	0.732138
1	NDUFB9	NADH dehydrogenase (ubiquinone) 1 beta subcomplex, 9, 22kDa	0.730973
1	SAFB	scaffold attachment factor B	0.730214
1	MGC4268	hypothetical protein MGC4268	0.729448
1	SLC13A3	solute carrier family 13 (sodium-dependent dicarboxylate transporter), member 3	0.728643
1	HESX1	homeo box (expressed in ES cells) 1	0.727844
1	PSMF1	proteasome (prosome, macropain) inhibitor subunit 1 (PI31)	0.726807
1	KIAA0408	KIAA0408 gene product	0.726161
1	MGC13168	hypothetical protein MGC13168	0.725219
1	ABCA12	ATP-binding cassette, sub-family A (ABC1), member 12	0.725002
1	AKR1C1	aldo-keto reductase family 1, member C1 (dihydrodiol dehydrogenase 1; 20-alpha (3-alpha)-hydroxysteroid dehydrogenase)	0.724421
1	KIAA0749	KIAA0749 protein	0.723195
1	CLCN7	chloride channel 7	0.723019
1	FLJ12549	frount	0.720899
1	PSG6	pregnancy specific beta-1-glycoprotein 6	0.719001
1	FBXL11	F-box and leucine-rich repeat protein 11	0.718822
1	AQP4	aquaporin 4	0.718216
1	FLJ38359	hypothetical protein FLJ38359	0.718041
1	STK39	serine threonine kinase 39 (STE20/SPS1 homolog, yeast)	0.717672
1	DPEP1	dipeptidase 1 (renal)	0.717403
1	FLJ20721	hypothetical protein FLJ20721	0.715636
1	PDCD6IP	programmed cell death 6 interacting protein	0.715428
1	PPFIBP1	PTPRF interacting protein, binding protein 1 (liprin beta 1)	0.715336
1	ROCK2	Rho-associated, coiled-coil containing protein kinase 2	0.71411
1	MBD4	methyl-CpG binding domain protein 4	0.713343
1	HSPC019	HSPC019 protein	0.712923
1	MAP1A/1BLC3	microtubule-associated proteins 1A/1B light chain 3	0.712096
1	FLJ11116	similar to rab11-binding protein	0.711107
1	SUPT6H	suppressor of Ty 6 homolog (S. cerevisiae)	0.709452
1	NUP98	nucleoporin 98kDa	0.709104
1	USP15	ubiquitin specific protease 15	0.708804
1	DKFZp761K2222	hypothetical protein DKFZp761K2222	0.707884
1	RARB	retinoic acid receptor, beta	0.706619
1	DKFZP434J154	DKFZP434J154 protein	0.706552
1	SF3A1	splicing factor 3a, subunit 1, 120kDa	0.706159
1	HOOK2	hook2 protein	0.70524
1	KIAA0560	KIAA0560 gene product	0.705186
1	TRPM1	transient receptor potential cation channel, subfamily M, member 1	0.704784
1	IFNAR1	interferon (alpha, beta and omega) receptor 1	0.703387
1	ZNF323	zinc finger protein 323	0.703365
1	MLANA	melan-A	0.702179
1	FLJ32205	hypothetical protein FLJ32205	0.702167
1	C20orf26	chromosome 20 open reading frame 26	0.702101
1	TRAP150	thyroid hormone receptor-associated protein, 150 kDa subunit	0.701989
1	COL5A2	collagen, type V, alpha 2	0.699765
1	TM4SF5	transmembrane 4 superfamily member 5	0.699464
1	LIAS	lipoic acid synthetase	0.699355
1	TSPYL	TSPY-like	0.699197
1	MBD2	methyl-CpG binding domain protein 2	0.699097
1	FLJ10206	hypothetical protein FLJ10206	0.697518
1	ESPL1	extra spindle poles like 1 (S. cerevisiae)	0.696885
1	TRAM	translocating chain-associating membrane protein	0.696849
1	FLJ11136	hypothetical protein FLJ11136	0.696709
1	MCP	membrane cofactor protein (CD46, trophoblast-lymphocyte cross-reactive antigen)	0.696698
1	PCAF	p300/CBP-associated factor	0.695919
1	EBRP	emopamil binding related protein, delta8-delta7 sterol isomerase related protein	0.695549
1	EEF1A2	eukaryotic translation elongation factor 1 alpha 2	0.695144
1	KIAA1434	hypothetical protein FLJ11085	0.695017
1	DBT	dihydrolipoamide branched chain transacylase (E2 component of branched chain keto acid dehydrogenase complex; maple syrup urine disease)	0.694363
1	FLJ30046	hypothetical protein FLJ30046	0.693796
1	BMI1	B lymphoma Mo-MLV insertion region (mouse)	0.69324
1	FLJ20481	hypothetical protein FLJ20481	0.693194
1	FLJ30668	hypothetical protein FLJ30668	0.693101
1	PTBP1	polypyrimidine tract binding protein 1	0.692743
1	SPA17	sperm autoantigenic protein 17	0.692571
1	MGA	MAX dimerization protein 5	0.691791
1	RPS27	ribosomal protein S27 (metallopanstimulin 1)	0.690603
1	TSPAN-5	tetraspan 5	0.689775
1	SMUG1	single-strand selective monofunctional uracil DNA glycosylase	0.689752
1	KCNJ1	potassium inwardly-rectifying channel, subfamily J, member 1	0.689338
1	DNAH7	dynein, axonemal, heavy polypeptide 7	0.689252
1	FLJ20273	RNA-binding protein	0.689182
1	MIL1	MIL1 protein	0.68824
1	ZNF273	zinc finger protein 273	0.688226
1	FBXO9	F-box only protein 9	0.688201
1	FLJ20739	hypothetical protein FLJ20739	0.687294
1	FLJ10815	hypothetical protein FLJ10815	0.686166
1	CSPG3	chondroitin sulfate proteoglycan 3 (neurocan)	0.686001
1	TIEG2	TGFB inducible early growth response 2	0.685821
1	ATPAF1	ATP synthase mitochondrial F1 complex assembly factor 1	0.685316
1	GNG11	guanine nucleotide binding protein 11	0.685115
1	FACL5	fatty-acid-Coenzyme A ligase, long-chain 5	0.684098
1	CCNE2	cyclin E2	0.683857
1	TBL2	transducin (beta)-like 2	0.683512
1	FHOD1	formin homology 2 domain containing 1	0.683327
1	ZNF131	zinc finger protein 131 (clone pHZ-10)	0.682743
1	CACNB1	calcium channel, voltage-dependent, beta 1 subunit	0.682517
1	KRT20	cytokeratin 20	0.681371
1	EGLN1	egl nine homolog 1 (C. elegans)	0.68123
1	NDUFC2	NADH dehydrogenase (ubiquinone) 1, subcomplex unknown, 2, 14.5kDa	0.681168
1	PRDX4	peroxiredoxin 4	0.679942
1	KCNK1	potassium channel, subfamily K, member 1	0.679425
1	PIGS	phosphatidylinositol glycan, class S	0.679375
1	SOCS5	suppressor of cytokine signaling 5	0.67822
1	DNAJC9	DnaJ (Hsp40) homolog, subfamily C, member 9	0.677638
1	GTSE1	G-2 and S-phase expressed 1	0.677066
1	HNF3G	hepatocyte nuclear factor 3, gamma	0.676999
1	FAAH	fatty acid amide hydrolase	0.676868
1	SPIN	spindlin	0.675181
1	COX6C	cytochrome c oxidase subunit VIc	0.675087
1	AXOT	axotrophin	0.674697
1	PPIL2	peptidylprolyl isomerase (cyclophilin)-like 2	0.674492
1	SLIT1	slit homolog 1 (Drosophila)	0.673901
1	NINJ1	ninjurin 1	0.67385
1	UGDH	UDP-glucose dehydrogenase	0.672996
1	KIAA1281	KIAA1281 protein	0.67257
1	CTHRC1	collagen triple helix repeat containing 1	0.672524
1	KIAA0211	KIAA0211 gene product	0.672476
1	RPS27L	ribosomal protein S27-like	0.672352
1	LOC136442	similar to MRJ gene for a member of the DNAJ protein family (H. sapiens)	0.67224
1	TRPC5	transient receptor potential cation channel, subfamily C, member 5	0.670987
1	NTRK1	neurotrophic tyrosine kinase, receptor, type 1	0.670416
1	KIAA0935	KIAA0935 protein	0.6695
1	NICE-1	NICE-1 protein	0.669352
1	FLJ12542	hypothetical protein FLJ12542	0.669088
1	EPS15R	epidermal growth factor receptor substrate EPS15R	0.667862
1	PUM2	pumilio homolog 2 (Drosophila)	0.667386
1	LOC54516	similar to prokaryotic-type class I peptide chain release factors	0.666093
1	brdt.3	bromodomain testis specific	0.665313
1	CGBP	CpG binding protein	0.664557
1	FLJ11273	hypothetical protein FLJ11273	0.664548
1	SAP18	sin3-associated polypeptide, 18kDa	0.66341
1	TSPAN-5	tetraspan 5	0.662833
1	SSR3	signal sequence receptor, gamma (translocon-associated protein gamma)	0.662545
1	KIF2	kinesin heavy chain member 2	0.661266
1	TNFRSF6	tumor necrosis factor receptor superfamily, member 6	0.660314
1	PHF7	PHD finger protein 7	0.659403
1	CTRL	chymotrypsin-like	0.659239
1	OAZIN	ornithine decarboxylase antizyme inhibitor	0.658989
1	DKFZP434C171	DKFZP434C171 protein	0.656729
1	ASAH1	N-acylsphingosine amidohydrolase (acid ceramidase) 1	0.655493
1	C15orf15	chromosome 15 open reading frame 15	0.65504
1	FLJ11155	hypothetical protein FLJ11155	0.6542
1	PPP4R2	protein phosphatase 4, regulatory subunit 2	0.652685
1	BHMT2	betaine-homocysteine methyltransferase 2	0.651373
1	LOC116254	hypothetical protein BC014320	0.651064
1	SEPP1	selenoprotein P, plasma, 1	0.649681
1	FLJ12436	hypothetical protein FLJ12436	0.649621
[truncated: 109,745 more rows]
